# Supplementary material for: Mining the bitter melon (momordica charantia l.) seed transcriptome by 454 analysis of non-normalized and normalized cDNA populations for conjugated fatty acid metabolism-related genes
Source: BMC Plant Biol. 2010 Nov 16;10:250. doi: 10.1186/1471-2229-10-250 (PMC3012625; doi:10.1186/1471-2229-10-250)
Supplement: Additional File 4 — Bitter melon lipid gene database from 454 sequencing of normalized cDNA populations. [file 1471-2229-10-250-S4.XLS]

## Sheet: Mc concise version
		# of Arabidopsis lipid genes		# of contig	# of reads			unique gene in arabidopsis			genes in momordica
	Synthesis of fatty acids in plastids	31	0	63	1462			209			345
	Synthesis of membrane lipids in plastids	6	0	10	100
	Synthesis of mb. lipids in endomembrane system	29	0	56	652
	Metabolism of acyl-lipids in mitochondria	19	0	33	492
	Synthesis and storage of oil	9	0	13	257
	Degradation of storage lipids and straight fatty acids	19	0	38	482
	Lipid signaling	48	0	97	761
	Fatty acid elongation and wax and cutin metabolism	5	0	7	108
	Miscellaneous	43	0	78	845
	Putative Function of Protein (updated March 16th 2004)	Protein (locus-based name)	Description in gene Databases	Contig #	Contig Name	Num Reads	Length (nt)	Hit ID	Hit Description	Blast Report	Bit Score	E-value
	Acyl-ACP Thioesterase FatA	At4g13050	oleoyl-[acyl-carrier-protein] hydrolase-like protein	1	MomordicaCtg_1967	64	783	AT4G13050.1	acyl-(acyl carrier protein) thioesterase, putative / acyl-ACP thioesterase, putative / oleoyl-(acyl-carrier protein) hydrolase, putative / S-acyl fatty acid synthase thioesterase, putative	Blast_report	222	2e-58
	Acyl-ACP Thioesterase FatB	At1g08510	acyl-[acyl-carrier-protein] thioesterase	2	MomordicaCtg_15472	3	271	AT1G08510.1	FATB (FATTY ACYL-ACP THIOESTERASES B); acyl carrier/ acyl-ACP thioesterase	Blast_report	144	1e-35
					MomordicaCtg_5914	3	248	AT1G08510.1	FATB (FATTY ACYL-ACP THIOESTERASES B); acyl carrier/ acyl-ACP thioesterase	Blast_report	151	8e-38
	Plastidial Pyruvate Dehydrogenase E1alpha subunit	At1g01090	pyruvate dehydrogenase E1 alpha subunit	2	MomordicaCtg_8118	45	1261	AT1G01090.1	PDH-E1 ALPHA (PYRUVATE DEHYDROGENASE E1 ALPHA); pyruvate dehydrogenase (acetyl-transferring)	Blast_report	598	1e-173
					MomordicaCtg_1035	15	597	AT1G01090.1	PDH-E1 ALPHA (PYRUVATE DEHYDROGENASE E1 ALPHA); pyruvate dehydrogenase (acetyl-transferring)	Blast_report	181	3e-46
	Plastidial Pyruvate Dehydrogenase E1beta subunit	At2g34590	putative pyruvate dehydrogenase E1 beta subunit	2	MomordicaCtg_8118	45	1261	AT1G01090.1	PDH-E1 ALPHA (PYRUVATE DEHYDROGENASE E1 ALPHA); pyruvate dehydrogenase (acetyl-transferring)	Blast_report	598	1e-173
					MomordicaCtg_1035	15	597	AT1G01090.1	PDH-E1 ALPHA (PYRUVATE DEHYDROGENASE E1 ALPHA); pyruvate dehydrogenase (acetyl-transferring)	Blast_report	181	3e-46
	Plastidial Dihydrolipoamide Acetyltransferase, pyruvate DH complex	At1g54220	hypothetical protein	2	MomordicaCtg_448	18	975	AT1G54220.2	dihydrolipoyllysine-residue acetyltransferase	Blast_report	293	8e-80
					MomordicaCtg_8791	9	576	AT1G54220.2	dihydrolipoyllysine-residue acetyltransferase	Blast_report	237	4e-63
	Plastidial Dihydrolipoamide Acetyltransferase, pyruvate DH complex	At3g13930	putative acetyltransferase	1	MomordicaCtg_6404	2	216	AT3G13930.1	dihydrolipoamide S-acetyltransferase, putative	Blast_report	120	2e-28
	Plastidial Dihydrolipoamide Acetyltransferase, pyruvate DH complex	At3g25860	dihydrolipoamide S-acetyltransferase	3	MomordicaCtg_2060	41	1064	AT3G25860.1	LTA2 (PLASTID E2 SUBUNIT OF PYRUVATE DECARBOXYLASE); dihydrolipoyllysine-residue acetyltransferase	Blast_report	369	1e-102
					MomordicaCtg_2286	15	420	AT3G25860.1	LTA2 (PLASTID E2 SUBUNIT OF PYRUVATE DECARBOXYLASE); dihydrolipoyllysine-residue acetyltransferase	Blast_report	258	7e-70
					MomordicaCtg_4870	3	258	AT3G25860.1	LTA2 (PLASTID E2 SUBUNIT OF PYRUVATE DECARBOXYLASE); dihydrolipoyllysine-residue acetyltransferase	Blast_report	102	7e-23
	Plastidial Dihydrolipoamide Dehydrogenase, pyruvate DH complex	At3g16950	dihydrolipoamide dehydrogenase lpd1	1	MomordicaCtg_2702	31	1560	AT3G16950.1	LPD1 (LIPOAMIDE DEHYDROGENASE 1)	Blast_report	877	0
	Plastidial Lipoyltransferase	At4g31050	lipoyltransferase	2	MomordicaCtg_16182	2	299	AT4G31050.1	lipoyltransferase (LIP2p)	Blast_report	103	3e-23
					MomordicaCtg_17572	2	271	AT4G31050.1	lipoyltransferase (LIP2p)	Blast_report	135	6e-33
	Acetyl-CoA carboxylase, a-carboxyltransferase	At2g38040	putative alpha-carboxyltransferase	2	MomordicaCtg_52	35	1338	AT2G38040.2	CAC3 (acetyl co-enzyme A carboxylase carboxyltransferase alpha subunit); acetyl-CoA carboxylase	Blast_report	327	2e-93
					MomordicaCtg_209	44	1338	AT2G38040.2	CAC3 (acetyl co-enzyme A carboxylase carboxyltransferase alpha subunit); acetyl-CoA carboxylase	Blast_report	528	1e-177
	Acetyl-CoA carboxylase, b-carboxyltransferase	AtCg00500	carboxyltransferase beta subunit	1	MomordicaCtg_7791	2	371	ATCG00500.1	Encodes the carboxytransferase beta subunit of the Acetyl-CoA carboxylase (ACCase) complex in plastids. This complex catalyzes the carboxylation of acetyl-CoA to produce malonyl-CoA, the first committed step in fatty acid synthesis.	Blast_report	79	7e-16
	Acetyl-CoA carboxylase, biotin carboxyl carrier protein	At5g16390	biotin carboxyl carrier protein of acetyl-CoA carboxylase precursor (BCCP)	1	MomordicaCtg_8261	28	960	AT5G16390.1	BCCP/BCCP-1/BCCP1/CAC1-A/CAC1A (BIOTIN CARBOXYL CARRIER, BIOTIN CARBOXYL CARRIER PROTEIN 1); biotin binding	Blast_report	263	9e-71
	Acetyl-CoA carboxylase, biotin carboxylase	At5g35360	biotin carboxylase to ACCase	3	MomordicaCtg_915	126	1756	AT5G35360.1	CAC2 (acetyl co-enzyme A carboxylase biotin carboxylase subunit)	Blast_report	865	0
					MomordicaCtg_8053	11	312	AT5G35360.1	CAC2 (acetyl co-enzyme A carboxylase biotin carboxylase subunit)	Blast_report	110	2e-25
					MomordicaCtg_8054	3	195	AT5G35360.1	CAC2 (acetyl co-enzyme A carboxylase biotin carboxylase subunit)	Blast_report	109	3e-25
	Malonyl-CoA : ACP Malonyltransferase	At2g30200	putative malonyl-CoA : acyl carrier protein transacylase	1	MomordicaCtg_111	76	1448	AT2G30200.1	[acyl-carrier-protein] S-malonyltransferase/ transferase	Blast_report	584	1e-167
	Ketoacyl-ACP Synthase I	At5g46290	3-oxoacyl-[acyl]-carrier-protein] synthase I precursor (beta-ketoacyl-acp synthase I) (KAS I)	2	MomordicaCtg_2596	7	576	AT5G46290.1	KAS I (3-KETOACYL-ACYL CARRIER PROTEIN SYNTHASE I); fatty-acid synthase	Blast_report	358	1e-99
					MomordicaCtg_13405	27	788	AT5G46290.2	KAS I (3-KETOACYL-ACYL CARRIER PROTEIN SYNTHASE I); fatty-acid synthase	Blast_report	228	3e-60
	Ketoacyl-ACP Synthase II	At1g74960	putative 3-keto-acyl-ACP synthase	6	MomordicaCtg_3051	41	1293	AT1G74960.1	FAB1 (FATTY ACID BIOSYNTHESIS 1); fatty-acid synthase	Blast_report	578	1e-170
	Ketoacyl-ACP Synthase II	At1g74960	(alternative splice form)	6	MomordicaCtg_13313	39	671	AT1G74960.1	FAB1 (FATTY ACID BIOSYNTHESIS 1); fatty-acid synthase	Blast_report	143	8e-35
	Ketoacyl-ACP Synthase II	At1g74960	(alternative splice form)	6	MomordicaCtg_8420	16	608	AT1G74960.1	FAB1 (FATTY ACID BIOSYNTHESIS 1); fatty-acid synthase	Blast_report	76	1e-14
					MomordicaCtg_2711	6	542	AT1G74960.1	FAB1 (FATTY ACID BIOSYNTHESIS 1); fatty-acid synthase	Blast_report	300	5e-83
					MomordicaCtg_13927	9	490	AT1G74960.1	FAB1 (FATTY ACID BIOSYNTHESIS 1); fatty-acid synthase	Blast_report	160	3e-40
					MomordicaCtg_16700	2	218	AT1G74960.1	FAB1 (FATTY ACID BIOSYNTHESIS 1); fatty-acid synthase	Blast_report	139	3e-34
	Ketoacyl-ACP Synthase III	At1g62640	3-ketoacyl-acyl carrier protein synthase III (KAS III)	2	MomordicaCtg_3317	15	705	AT1G62640.2	KAS III (3-KETOACYL-ACYL CARRIER PROTEIN SYNTHASE III); 3-oxoacyl-[acyl-carrier-protein] synthase	Blast_report	371	1e-103
	Ketoacyl-ACP Synthase III	At1g62640	(alternative splice form)	2	MomordicaCtg_14531	6	320	AT1G62640.2	KAS III (3-KETOACYL-ACYL CARRIER PROTEIN SYNTHASE III); 3-oxoacyl-[acyl-carrier-protein] synthase	Blast_report	168	6e-43
	Plastidial Ketoacyl-ACP Reductase	At1g24360	putative 3-oxoacyl-[acyl-carrier protein] reductase	1	MomordicaCtg_994	65	1454	AT1G24360.1	3-oxoacyl-(acyl-carrier protein) reductase, chloroplast / 3-ketoacyl-acyl carrier protein reductase	Blast_report	395	1e-110
	Plastidial Ketoacyl-ACP Reductase	At1g62610	similar to glucose 1-dehydrogenase	1	MomordicaCtg_7325	2	268	AT1G62610.3	oxidoreductase	Blast_report	81	1e-16
	Plastidial Ketoacyl-ACP Reductase	At3g55290	oxidoreductase-like protein	1	MomordicaCtg_11691	2	280	AT3G55290.2	short-chain dehydrogenase/reductase (SDR) family protein	Blast_report	90	2e-19
	Plastidial Hydroxyacyl-ACP Dehydrase	At2g22230	putative beta-hydroxyacyl-ACP dehydratase	1	MomordicaCtg_999	64	1070	AT2G22230.1	beta-hydroxyacyl-ACP dehydratase, putative	Blast_report	306	2e-83
	Plastidial Enoyl-ACP Reductase	At2g05990	enoyl-ACP reductase (enr-A)	3	MomordicaCtg_922	118	1736	AT2G05990.2	MOD1 (MOSAIC DEATH 1); enoyl-[acyl-carrier-protein] reductase (NADH)/ oxidoreductase	Blast_report	555	1e-158
					MomordicaCtg_5688	3	446	AT2G05990.2	MOD1 (MOSAIC DEATH 1); enoyl-[acyl-carrier-protein] reductase (NADH)/ oxidoreductase	Blast_report	234	1e-62
					MomordicaCtg_13879	10	374	AT2G05990.2	MOD1 (MOSAIC DEATH 1); enoyl-[acyl-carrier-protein] reductase (NADH)/ oxidoreductase	Blast_report	232	5e-62
	Stearoyl-ACP Desaturase	At1g43800	stearoyl acyl carrier protein desaturase, putative	1	MomordicaCtg_8366	6	324	AT1G43800.1	acyl-(acyl-carrier-protein) desaturase, putative / stearoyl-ACP desaturase, putative	Blast_report	72	6e-14
	Stearoyl-ACP Desaturase	At2g43710	stearoyl-ACP desaturase	1	MomordicaCtg_985	66	1750	AT2G43710.1	SSI2 (fatty acid biosynthesis 2); acyl-[acyl-carrier-protein] desaturase	Blast_report	679	0
	Stearoyl-ACP Desaturase	At3g02630	putative stearoyl-acyl carrier protein desaturase	1	MomordicaCtg_2094	29	1397	AT3G02630.1	acyl-(acyl-carrier-protein) desaturase, putative / stearoyl-ACP desaturase, putative	Blast_report	622	1e-178
	Plastidial Acyl Carrier Protein	At1g54630	hypothetical protein	1	MomordicaCtg_17151	2	312	AT1G54630.2	ACP3 (ACYL CARRIER PROTEIN 3)	Blast_report	72	6e-14
	Plastidial Acyl Carrier Protein	At4g25050	acyl carrier-like protein	3	MomordicaCtg_1908	85	856	AT4G25050.1	ACP4 (ACYL CARRIER PROTEIN 4)	Blast_report	121	6e-28
					MomordicaCtg_1860	199	742	AT4G25050.1	ACP4 (ACYL CARRIER PROTEIN 4)	Blast_report	131	5e-31
					MomordicaCtg_13174	3	357	AT4G25050.1	ACP4 (ACYL CARRIER PROTEIN 4)	Blast_report	86	2e-21
	Plastidial Acyl Carrier Protein	At5g27200	acyl carrier protein precursor - like	1	MomordicaCtg_13173	2	236	AT5G27200.1	ACP5 (ACYL CARRIER PROTEIN 5); acyl carrier	Blast_report	90	3e-19
	Plastidial Dihydroxyacetone-Phosphate Reductase	At5g40610	dihydroxyacetone 3-phosphate reductase (DHAPRD)	2	MomordicaCtg_1128	19	832	AT5G40610.1	glycerol-3-phosphate dehydrogenase (NAD+) / GPDH	Blast_report	420	1e-118
					MomordicaCtg_8174	16	727	AT5G40610.1	glycerol-3-phosphate dehydrogenase (NAD+) / GPDH	Blast_report	246	8e-66
	Monogalactosyldiacylglycerol Desaturase (palmitate-specific, FAD5)	At3g15850	putative delta 9 desaturase	1	MomordicaCtg_3309	15	415	AT3G15850.1	FAD5 (FATTY ACID DESATURASE 5); oxidoreductase	Blast_report	179	7e-46
	Sulfolipid Biosynthesis Protein	At4g33030	sulfolipid biosynthesis protein SQD1	2	MomordicaCtg_2517	21	767	AT4G33030.1	SQD1 (sulfoquinovosyldiacylglycerol 1); UDPsulfoquinovose synthase	Blast_report	361	1e-100
					MomordicaCtg_1432	11	763	AT4G33030.1	SQD1 (sulfoquinovosyldiacylglycerol 1); UDPsulfoquinovose synthase	Blast_report	333	9e-92
	Plastidial CDP-Diacylglycerol Synthetase	At2g45150	putative phosphatidate cytidylyltransferase	2	MomordicaCtg_7623	2	281	AT2G45150.2	phosphatidate cytidylyltransferase family protein	Blast_report	142	3e-35
					MomordicaCtg_15681	3	567	AT2G45150.3	phosphatidate cytidylyltransferase family protein	Blast_report	320	5e-88
	Plastidial Phosphatidylglycerol-Phosphate Synthase	At2g39290	putative CDP-diacylglycerol--glycerol-3-phosphate 3-phosphatidyltransferase	1	MomordicaCtg_4834	4	256	AT2G39290.1	PGPS1 (PHOSPHATIDYLGLYCEROLPHOSPHATE+SYNTHASE+1); CDP-alcohol phosphatidyltransferase	Blast_report	127	1e-30
	Plastidial Oleate Desaturase (FAD6)	At4g30950	chloroplast omega-6 fatty acid desaturase (fad6)	2	MomordicaCtg_14323	6	562	AT4G30950.1	FAD6 (FATTY ACID DESATURASE 6); omega-6 fatty acid desaturase	Blast_report	188	2e-48
					MomordicaCtg_10343	3	295	AT4G30950.1	FAD6 (FATTY ACID DESATURASE 6); omega-6 fatty acid desaturase	Blast_report	192	3e-50
	ER Dihydroxyacetone-Phosphate Reductase	At2g41540	glycerol-3-phosphate dehydrogenase	5	MomordicaCtg_2641	17	845	AT2G41540.3	GPDHC1; glycerol-3-phosphate dehydrogenase (NAD+)	Blast_report	514	1e-146
	ER Dihydroxyacetone-Phosphate Reductase	At2g41540	(alternative splice form)	5	MomordicaCtg_647	8	622	AT2G41540.3	GPDHC1; glycerol-3-phosphate dehydrogenase (NAD+)	Blast_report	81	4e-16
					MomordicaCtg_8996	7	591	AT2G41540.3	GPDHC1; glycerol-3-phosphate dehydrogenase (NAD+)	Blast_report	342	9e-95
					MomordicaCtg_9236	5	337	AT2G41540.3	GPDHC1; glycerol-3-phosphate dehydrogenase (NAD+)	Blast_report	218	8e-58
					MomordicaCtg_10116	4	315	AT2G41540.3	GPDHC1; glycerol-3-phosphate dehydrogenase (NAD+)	Blast_report	112	4e-26
	ER Dihydroxyacetone-Phosphate Reductase	At3g07690	putative glycerol-3-phosphate dehydrogenase	1	MomordicaCtg_7420	2	197	AT3G07690.1	glycerol-3-phosphate dehydrogenase (NAD+)	Blast_report	105	5e-24
	Phosphatidylinositol Synthase	At1g68000	phosphatidylinositol synthase (PIS1)	1	MomordicaCtg_14163	7	382	AT1G68000.1	ATPIS1 (Arabidopsis thaliana phosphatidylinositol synthase 1); CDP-diacylglycerol-inositol 3-phosphatidyltransferase	Blast_report	99	7e-22
	Phosphatidylinositol synthase	At4g38570	putative phosphatidylinositol synthase	1	MomordicaCtg_2360	14	682	AT4G38570.1	CDP-diacylglycerol--inositol 3-phosphatidyltransferase, putative / phosphatidylinositol synthase, putative	Blast_report	289	1e-78
	Choline Kinase	At1g74320	putative choline kinase	2	MomordicaCtg_9206	6	594	AT1G74320.1	choline kinase, putative	Blast_report	249	2e-73
					MomordicaCtg_16423	2	495	AT1G74320.1	choline kinase, putative	Blast_report	145	1e-35
	CTP : Cholinephosphate Cytidylyltransferase	At2g32260	putative phospholipid cytidylyltransferase	1	MomordicaCtg_103	75	1374	AT2G32260.1	cholinephosphate cytidylyltransferase, putative / phosphorylcholine transferase, putative / CTP:phosphocholine cytidylyltransferase, putative	Blast_report	466	1e-131
	CTP : Ethanolaminephosphate Cytidylyltransferase	At2g38670	putative phospholipid cytidylyltransferase	4	MomordicaCtg_481	31	1236	AT2G38670.1	PECT1 (PHOSPHORYLETHANOLAMINE CYTIDYLYLTRANSFERASE 1); ethanolamine-phosphate cytidylyltransferase	Blast_report	560	1e-160
					MomordicaCtg_15046	4	576	AT2G38670.1	PECT1 (PHOSPHORYLETHANOLAMINE CYTIDYLYLTRANSFERASE 1); ethanolamine-phosphate cytidylyltransferase	Blast_report	79	2e-15
					MomordicaCtg_1814	4	552	AT2G38670.1	PECT1 (PHOSPHORYLETHANOLAMINE CYTIDYLYLTRANSFERASE 1); ethanolamine-phosphate cytidylyltransferase	Blast_report	244	2e-65
					MomordicaCtg_14813	5	312	AT2G38670.1	PECT1 (PHOSPHORYLETHANOLAMINE CYTIDYLYLTRANSFERASE 1); ethanolamine-phosphate cytidylyltransferase	Blast_report	108	7e-25
	Base-Exchange Enzyme	At1g15110	putative phosphatidylserine synthase	1	MomordicaCtg_2639	13	732	AT1G15110.2	phosphatidyl serine synthase family protein	Blast_report	235	1e-126
	Serine Palmitoyltransferase (LCB1)	At4g36480	serine C-palmitoyltransferase like protein	3	MomordicaCtg_3205	20	1036	AT4G36480.2	ATLCB1 (ARABIDOPSIS THALIANA SPHINGOLIPID LONGCHAIN BASE 1); serine C-palmitoyltransferase	Blast_report	574	1e-164
	Serine Palmitoyltransferase (LCB1)	At4g36480	(alternative splice form)	3	MomordicaCtg_4625	5	448	AT4G36480.2	ATLCB1 (ARABIDOPSIS THALIANA SPHINGOLIPID LONGCHAIN BASE 1); serine C-palmitoyltransferase	Blast_report	90	3e-19
					MomordicaCtg_12039	2	271	AT4G36480.2	ATLCB1 (ARABIDOPSIS THALIANA SPHINGOLIPID LONGCHAIN BASE 1); serine C-palmitoyltransferase	Blast_report	74	1e-14
	Serine Palmitoyltransferase (LCB2)	At5g23670	serine palmitoyltransferase	1	MomordicaCtg_1916	82	1991	AT5G23670.2	LCB2 (Serine palmitoyltransferase LCB2 (long chain base) subunit gene); serine C-palmitoyltransferase	Blast_report	700	0
	Ketosphinganine Reductase	At3g06060	unknown protein	1	MomordicaCtg_5724	2	335	AT3G06060.1	short-chain dehydrogenase/reductase (SDR) family protein	Blast_report	86	4e-18
	Ceramide Sphingobase C4 Hydroxylase	At1g14290	hypothetical protein	1	MomordicaCtg_14681	5	483	AT1G14290.1	acid phosphatase, putative	Blast_report	234	2e-62
	Ceramide Sphingobase C4 Hydroxylase	At1g69640	putative sterol desaturase	1	MomordicaCtg_14231	6	452	AT1G69640.1	acid phosphatase, putative	Blast_report	288	1e-78
	Ceramide Fatty Acyl Amide alpha-Hydroxylase	At2g34770	fatty acid hydroxylase (FAH1)	2	MomordicaCtg_772	5	305	AT2G34770.1	FAH1 (FATTY ACID HYDROXYLASE 1); catalytic	Blast_report	67	2e-12
					MomordicaCtg_15889	3	277	AT2G34770.1	FAH1 (FATTY ACID HYDROXYLASE 1); catalytic	Blast_report	160	2e-40
	Ceramide Fatty Acyl Amide alpha-Hydroxylase	At4g20870	fatty acid hydroxylase-like protein	1	MomordicaCtg_8624	12	449	AT4G20870.1	fatty acid hydroxylase, putative	Blast_report	219	4e-58
	Phosphoethanolamine N-Methyltransferase	At1g48600	phosphoethanolamine N-methyltransferase, putative	1	MomordicaCtg_7257	2	278	AT1G48600.2	phosphoethanolamine N-methyltransferase 2, putative (NMT2)	Blast_report	114	2e-33
	Phosphoethanolamine N-Methyltransferase	At1g73600	phosphoethanolamine N-methyltransferase, putative	1	MomordicaCtg_12332	2	282	AT1G73600.1	phosphoethanolamine N-methyltransferase 3, putative (NMT3)	Blast_report	147	1e-36
	ER 2-Lysophosphatidate Acyltransferase (LPAAT)	At3g57650	1-acylglycerol-3-phosphate acyltransferase-like protein	1	MomordicaCtg_194	45	1317	AT3G57650.1	LPAT2 (Lysophosphatidyl acyltransferase 2); 1-acylglycerol-3-phosphate O-acyltransferase	Blast_report	570	1e-163
	Acyltransferase	At1g80950	hypothetical protein	2	MomordicaCtg_3349	13	752	AT1G80950.1	phospholipid/glycerol acyltransferase family protein	Blast_report	261	4e-70
					MomordicaCtg_13509	19	735	AT1G80950.1	phospholipid/glycerol acyltransferase family protein	Blast_report	192	2e-49
	Acyltransferase	At2g27090	hypothetical protein	4	MomordicaCtg_2754	13	776	AT2G27090.1	similar to unknown protein [Arabidopsis thaliana] (TAIR:AT4G39790.1); similar to Protein of unknown function DUF630 [Medicago truncatula] (GB:ABE82615.1); contains InterPro domain Protein of unknown function DUF632; (InterPro:IPR006867); contains InterPro domain Protein of unknown function DUF630; (InterPro:IPR006868)	Blast_report	354	4e-98
					MomordicaCtg_15313	4	437	AT2G27090.1	similar to unknown protein [Arabidopsis thaliana] (TAIR:AT4G39790.1); similar to Protein of unknown function DUF630 [Medicago truncatula] (GB:ABE82615.1); contains InterPro domain Protein of unknown function DUF632; (InterPro:IPR006867); contains InterPro domain Protein of unknown function DUF630; (InterPro:IPR006868)	Blast_report	82	7e-17
					MomordicaCtg_15726	3	373	AT2G27090.1	similar to unknown protein [Arabidopsis thaliana] (TAIR:AT4G39790.1); similar to Protein of unknown function DUF630 [Medicago truncatula] (GB:ABE82615.1); contains InterPro domain Protein of unknown function DUF632; (InterPro:IPR006867); contains InterPro domain Protein of unknown function DUF630; (InterPro:IPR006868)	Blast_report	123	3e-29
					MomordicaCtg_7861	2	133	AT2G27090.1	similar to unknown protein [Arabidopsis thaliana] (TAIR:AT4G39790.1); similar to Protein of unknown function DUF630 [Medicago truncatula] (GB:ABE82615.1); contains InterPro domain Protein of unknown function DUF632; (InterPro:IPR006867); contains InterPro domain Protein of unknown function DUF630; (InterPro:IPR006868)	Blast_report	71	1e-13
	Acyltransferase	At3g05510	hypothetical protein	1	MomordicaCtg_4427	5	116	AT3G05510.2	phospholipid/glycerol acyltransferase family protein	Blast_report	70	2e-13
	Diacylglycerol Cholinephosphotransferase	At3g25585	aminoalcoholphosphotransferase, putative, 3' partial	1	MomordicaCtg_2077	31	726	AT3G25585.4	AAPT2 (AMINOALCOHOLPHOSPHOTRANSFERASE); phosphatidyltransferase	Blast_report	165	6e-45
	ER Oleate Desaturase	At3g12120	omega-6 fatty acid desaturase, endoplasmic reticulum (FAD2)	4	MomordicaCtg_28	87	865	AT3G12120.2	FAD2 (FATTY ACID DESATURASE 2)	Blast_report	240	7e-64
					MomordicaCtg_3269	16	802	AT3G12120.2	FAD2 (FATTY ACID DESATURASE 2)	Blast_report	342	1e-94
					MomordicaCtg_2013	15	654	AT3G12120.2	FAD2 (FATTY ACID DESATURASE 2)	Blast_report	236	9e-63
					MomordicaCtg_11626	2	248	AT3G12120.2	FAD2 (FATTY ACID DESATURASE 2)	Blast_report	156	2e-39
	ER CDP-Diacylglycerol Synthetase	At1g62430	hypothetical protein (phosphatidate cytidylyltransferase signature)	1	MomordicaCtg_635	9	458	AT1G62430.1	ATCDS1 (CDP-diacylglycerol synthase 1); phosphatidate cytidylyltransferase	Blast_report	112	1e-25
	ER CDP-Diacylglycerol Synthetase	At4g22340	CDP-diacylglycerol synthetase-like protein	2	MomordicaCtg_1275	23	1186	AT4G22340.3	phosphatidate cytidylyltransferase	Blast_report	599	1e-171
					MomordicaCtg_828	6	696	AT4G22340.3	phosphatidate cytidylyltransferase	Blast_report	198	2e-51
	Ceramide Synthase (Acyl-CoA : Sphingobase Acyltransferase)	At1g13580	hypothetical protein	2	MomordicaCtg_12543	2	375	AT1G13580.2	LAG13 (LAG1 LONGEVITY ASSURANCE HOMOLOG 3)	Blast_report	143	2e-35
					MomordicaCtg_4740	3	254	AT1G13580.2	LAG13 (LAG1 LONGEVITY ASSURANCE HOMOLOG 3)	Blast_report	151	1e-37
	Ceramidase / Ceramide Synthase (Acyl-CoA-independent)	At4g22330	Acyl-CoA independent ceramide synthase (AtCES1)	2	MomordicaCtg_7277	2	297	AT4G22330.1	ATCES1 (ATCES1); catalytic	Blast_report	187	2e-48
					MomordicaCtg_6386	2	254	AT4G22330.1	ATCES1 (ATCES1); catalytic	Blast_report	170	2e-43
	alpha-Ketoacid Decarboxylase E1 alpha subunit, branched chain alpha-ketoacid dehydrogenase complex	At1g21400	branched-chain alpha keto-acid dehydrogenase, putative	1	MomordicaCtg_9447	6	509	AT1G21400.1	2-oxoisovalerate dehydrogenase, putative / 3-methyl-2-oxobutanoate dehydrogenase, putative / branched-chain alpha-keto acid dehydrogenase E1 alpha subunit, putative	Blast_report	156	1e-55
	alpha-Ketoacid Decarboxylase E1 alpha subunit, branched chain alpha-ketoacid dehydrogenase complex	At5g09300	branched-chain alpha keto-acid dehydrogenase E1 alpha subunit-like protein	2	MomordicaCtg_152	48	1309	AT5G09300.2	2-oxoisovalerate dehydrogenase, putative / 3-methyl-2-oxobutanoate dehydrogenase, putative / branched-chain alpha-keto acid dehydrogenase E1 alpha subunit, putative	Blast_report	613	1e-176
					MomordicaCtg_1766	12	364	AT5G09300.2	2-oxoisovalerate dehydrogenase, putative / 3-methyl-2-oxobutanoate dehydrogenase, putative / branched-chain alpha-keto acid dehydrogenase E1 alpha subunit, putative	Blast_report	73	2e-14
	alpha-Ketoacid Decarboxylase E1 beta subunit, branched chain alpha-ketoacid dehydrogenase complex	At1g55510	branched chain alpha-keto acid dehydrogenase E1 beta subunit	1	MomordicaCtg_1593	20	1258	AT1G55510.1	BCDH BETA1 (BRANCHED-CHAIN ALPHA-KETO ACID DECARBOXYLASE E1 BETA SUBUNIT); 3-methyl-2-oxobutanoate dehydrogenase (2-methylpropanoyl-transferring)	Blast_report	342	1e-178
	Dihydrolipoamide Transacylase, branched chain alpha-ketoacid dehydrogenase complex	At3g06850	branched chain alpha-keto acid dehydrogenase E2 subunit	2	MomordicaCtg_135	59	1164	AT3G06850.2	DIN3/LTA1 (DARK INDUCIBLE 3); alpha-ketoacid dehydrogenase	Blast_report	409	1e-114
					MomordicaCtg_13412	25	645	AT3G06850.2	DIN3/LTA1 (DARK INDUCIBLE 3); alpha-ketoacid dehydrogenase	Blast_report	128	3e-30
	Mitochondrial Dihydrolipoamide Dehydrogenase, branched chain alpha-ketoacid dehydrogenase complex	At1g48030	lipoamide dehydrogenase precursor	1	MomordicaCtg_4519	5	280	AT1G48030.2	dihydrolipoamide dehydrogenase 1, mitochondrial / lipoamide dehydrogenase 1 (MTLPD1)	Blast_report	172	3e-44
	Mitochondrial Dihydrolipoamide Dehydrogenase, branched chain alpha-ketoacid dehydrogenase complex	At3g17240	lipoamide dehydrogenase precursor	1	MomordicaCtg_15702	3	306	AT3G17240.3	LPD2 (LIPOAMIDE DEHYDROGENASE 2); FAD binding / dihydrolipoyl dehydrogenase/ disulfide oxidoreductase/ oxidoreductase	Blast_report	188	7e-49
	Isovaleryl-CoA Dehydrogenase	At3g45300	isovaleryl-CoA-dehydrogenase precursor (IVD)	3	MomordicaCtg_258	36	1078	AT3G45300.1	IVD (ISOVALERYL-COA-DEHYDROGENASE)	Blast_report	543	1e-155
	Isovaleryl-CoA Dehydrogenase	At3g45300	(alternative splice form)	3	MomordicaCtg_3760	8	280	AT3G45300.1	IVD (ISOVALERYL-COA-DEHYDROGENASE)	Blast_report	82	4e-17
					MomordicaCtg_13834	10	278	AT3G45300.1	IVD (ISOVALERYL-COA-DEHYDROGENASE)	Blast_report	90	2e-19
	Methylcrotonyl-CoA Carboxylase, biotinylated subunit	At1g03090	putative 3-methylcrotonyl-CoA carboxylase	5	MomordicaCtg_15575	3	380	AT1G03090.1	MCCA (3-methylcrotonyl-CoA carboxylase 1)	Blast_report	84	2e-17
					MomordicaCtg_7765	2	344	AT1G03090.1	MCCA (3-methylcrotonyl-CoA carboxylase 1)	Blast_report	142	3e-35
					MomordicaCtg_14384	6	253	AT1G03090.1	MCCA (3-methylcrotonyl-CoA carboxylase 1)	Blast_report	126	3e-30
					MomordicaCtg_4565	4	252	AT1G03090.1	MCCA (3-methylcrotonyl-CoA carboxylase 1)	Blast_report	84	2e-17
					MomordicaCtg_4688	4	467	AT1G03090.2	MCCA (3-methylcrotonyl-CoA carboxylase 1)	Blast_report	239	4e-64
	Methylcrotonyl-CoA Carboxylase, non-biotinylated subunit	At4g34030	putative protein	1	MomordicaCtg_171	54	2011	AT4G34030.1	MCCB (3-METHYLCROTONYL-COA CARBOXYLASE); biotin carboxylase	Blast_report	568	0
	Mitochondrial Enoyl-CoA Hydratase	At3g60510	enoyl-CoA-hydratase-like protein	1	MomordicaCtg_17802	2	319	AT3G60510.2	catalytic	Blast_report	108	7e-25
	Mitochondrial Glycerol-Phosphate Acyltransferase	At1g06520	unknown protein	1	MomordicaCtg_6195	3	290	AT1G06520.1	ATGPAT1/GPAT1 (GLYCEROL-3-PHOSPHATE ACYLTRANSFERASE 1); 1-acylglycerol-3-phosphate O-acyltransferase/ acyltransferase	Blast_report	80	2e-16
	Mitochondrial Acyl Carrier Protein	At1g65290	Similar to acyl carrier protein, mitochondrial precursor (ACP)	1	MomordicaCtg_206	46	779	AT1G65290.1	acyl carrier family protein / ACP family protein	Blast_report	179	1e-45
	Mitochondrial Acyl Carrier Protein	At2g44620	acyl carrier protein	1	MomordicaCtg_8256	26	354	AT2G44620.1	mtACP-1 (MITOCHONDRIAL ACYL CARRIER PROTEIN 1); acyl carrier	Blast_report	88	1e-27
	Mitochondrial Acyl Carrier Protein	At5g47630	acyl carrier protein-like	1	MomordicaCtg_5562	3	279	AT5G47630.2	acyl carrier family protein / ACP family protein	Blast_report	84	2e-17
	Mitochondrial Lipoate Synthase	At2g20860	lipoic acid synthase (LIP1)	2	MomordicaCtg_16608	2	404	AT2G20860.1	LIP1 (Lipoic acid synthase 1); lipoic acid synthase	Blast_report	145	1e-35
					MomordicaCtg_17498	2	373	AT2G20860.1	LIP1 (Lipoic acid synthase 1); lipoic acid synthase	Blast_report	125	7e-30
	Mitochondrial Phosphatidylglycerol-Phosphate Synthase	At4g04870	putative phosphatidylglycerotransferase	1	MomordicaCtg_2110	43	1472	AT4G04870.1	CLS (CARDIOLIPIN SYNTHASE); cardiolipin synthase/ phosphatidyltransferase	Blast_report	392	1e-109
	Mitochondrial Diacylglycerol Cholinephosphotransferase (activity is not documented in plants)	At1g13560	hypothetical protein	2	MomordicaCtg_2076	52	1215	AT1G13560.1	AAPT1 (AMINOALCOHOLPHOSPHOTRANSFERASE 1); phosphatidyltransferase	Blast_report	530	1e-166
					MomordicaCtg_13153	2	318	AT1G13560.1	AAPT1 (AMINOALCOHOLPHOSPHOTRANSFERASE 1); phosphatidyltransferase	Blast_report	174	1e-44
	Mitochondrial Phosphatidylserine Decarboxylase	At4g16700	decarboxylase like protein	3	MomordicaCtg_18214	2	328	AT4G16700.1	phosphatidylserine decarboxylase	Blast_report	70	2e-13
					MomordicaCtg_17093	2	263	AT4G16700.1	phosphatidylserine decarboxylase	Blast_report	106	4e-24
					MomordicaCtg_7857	2	251	AT4G16700.1	phosphatidylserine decarboxylase	Blast_report	77	2e-27
	Acyl-CoA : Diacylglycerol Acyltransferase	At2g19450	diacylglycerol O-acyltransferase	3	MomordicaCtg_13453	17	1068	AT2G19450.1	TAG1 (TRIACYLGLYCEROL BIOSYNTHESIS DEFECT 1); diacylglycerol O-acyltransferase	Blast_report	290	1e-78
					MomordicaCtg_876	9	593	AT2G19450.1	TAG1 (TRIACYLGLYCEROL BIOSYNTHESIS DEFECT 1); diacylglycerol O-acyltransferase	Blast_report	332	1e-91
					MomordicaCtg_628	9	461	AT2G19450.1	TAG1 (TRIACYLGLYCEROL BIOSYNTHESIS DEFECT 1); diacylglycerol O-acyltransferase	Blast_report	160	2e-40
	Acyl-CoA : Diacylglycerol Acyltransferase	At3g51520	putative protein	1	MomordicaCtg_4767	2	219	AT3G51520.1	diacylglycerol acyltransferase family	Blast_report	103	2e-23
	Lysophosphatidylcholine Acyltransferase	At1g63050		1	MomordicaCtg_3024	3	532	AT1G63050.1	membrane bound O-acyl transferase (MBOAT) family protein	Blast_report	208	2e-54
		At1g12640		2	MomordicaCtg_2467	15	1102	AT1G12640.1	membrane bound O-acyl transferase (MBOAT) family protein	Blast_report	423	1e-118
					MomordicaCtg_15480	4	214	AT1G12640.1	membrane bound O-acyl transferase (MBOAT) family protein	Blast_report	120	2e-28
	Oil-body Oleosin	At3g27660	oleosin isoform	1	MomordicaCtg_11	119	499	AT3G27660.1	OLEO4 (OLEOSIN4)	Blast_report	91	3e-19
	Oil-body Oleosin	At4g25140	18.5 kDa oleosin	1	MomordicaCtg_2280	16	480	AT4G25140.1	OLEO1 (OLEOSIN1)	Blast_report	78	2e-15
	Caleosin	At5g55240	embryo-specific protein 1; Ca2+-binding EF-hand protein-like	1	MomordicaCtg_6765	2	338	AT5G55240.1	caleosin-related family protein / embryo-specific protein, putative	Blast_report	189	3e-49
	Phosphatidylcholine : Diacylglycerol Acyltransferase	At3g44830	putative protein	2	MomordicaCtg_3028	49	703	AT3G44830.1	lecithin:cholesterol acyltransferase family protein / LACT family protein	Blast_report	216	8e-57
					MomordicaCtg_2714	10	368	AT3G44830.1	lecithin:cholesterol acyltransferase family protein / LACT family protein	Blast_report	98	1e-21
	Monoacylglycerol Transacylase	At3g51520		1	MomordicaCtg_4767	2	219	AT3G51520.1	diacylglycerol acyltransferase family	Blast_report	103	2e-23
	Triacylglycerol Lipase	At1g10740	putative lipase	1	MomordicaCtg_4497	5	451	AT1G10740.1	similar to unknown protein [Arabidopsis thaliana] (TAIR:AT1G23330.1); similar to Os05g0408300 [Oryza sativa (japonica cultivar-group)] (GB:NP_001055523.1); similar to Lipase precursor (Triacylglycerol lipase) [Contains: Lipase 86 kDa form; Lipase 46 kDa form] (GB:P04635); contains domain no description (G3D.3.40.50.1820); contains domain alpha/beta-Hydrolases (SSF53474)	Blast_report	232	8e-62
	Triacylglycerol Lipase	At2g15230	putative lysosomal acid lipase	4	MomordicaCtg_1996	44	1066	AT2G15230.1	ATLIP1 (ARABIDOPSIS THALIANA LIPASE 1); galactolipase/ hydrolase/ phospholipase/ triacylglycerol lipase	Blast_report	213	2e-55
					MomordicaCtg_376	15	653	AT2G15230.1	ATLIP1 (ARABIDOPSIS THALIANA LIPASE 1); galactolipase/ hydrolase/ phospholipase/ triacylglycerol lipase	Blast_report	206	1e-53
					MomordicaCtg_3167	7	379	AT2G15230.1	ATLIP1 (ARABIDOPSIS THALIANA LIPASE 1); galactolipase/ hydrolase/ phospholipase/ triacylglycerol lipase	Blast_report	164	1e-41
					MomordicaCtg_13251	10	326	AT2G15230.1	ATLIP1 (ARABIDOPSIS THALIANA LIPASE 1); galactolipase/ hydrolase/ phospholipase/ triacylglycerol lipase	Blast_report	139	5e-34
	Triacylglycerol Lipase	At5g18630	triacylglycerol lipase-like protein	1	MomordicaCtg_2548	7	515	AT5G18630.1	lipase class 3 family protein	Blast_report	251	2e-67
	Fatty Acid Alcohol Oxidase	At3g23410	unknown protein	1	MomordicaCtg_4789	4	305	AT3G23410.1	alcohol oxidase-related	Blast_report	155	5e-39
	Monoacylglycerol Lipase	At2g39410	putative phospholipase	1	MomordicaCtg_6165	3	294	AT2G39410.2	hydrolase, alpha/beta fold family protein	Blast_report	93	6e-25
	Monoacylglycerol Lipase	At5g11650	lysophospholipase - like protein	1	MomordicaCtg_6493	2	439	AT5G11650.1	hydrolase, alpha/beta fold family protein	Blast_report	247	2e-66
	Monoacylglycerol Lipase	At5g16120	lipase-like protein	2	MomordicaCtg_9588	4	475	AT5G16120.1	hydrolase, alpha/beta fold family protein	Blast_report	192	8e-50
					MomordicaCtg_9970	2	372	AT5G16120.1	hydrolase, alpha/beta fold family protein	Blast_report	198	8e-52
	Acyl-CoA Oxidase	At3g51840	acyl-CoA dehydrogenase	2	MomordicaCtg_2230	21	925	AT3G51840.1	ACX4 (ACYL-COA OXIDASE 4); oxidoreductase	Blast_report	328	2e-90
					MomordicaCtg_8885	7	375	AT3G51840.1	ACX4 (ACYL-COA OXIDASE 4); oxidoreductase	Blast_report	218	6e-58
	Acyl-CoA Oxidase	At4g16760	acyl-CoA oxidase like protein	2	MomordicaCtg_347	37	1381	AT4G16760.1	ACX1 (ACYL-COA OXIDASE 1)	Blast_report	647	0
					MomordicaCtg_271	25	1176	AT4G16760.1	ACX1 (ACYL-COA OXIDASE 1)	Blast_report	518	1e-147
	Acyl-CoA Oxidase	At5g65110	acyl-CoA oxidase	1	MomordicaCtg_11875	2	444	AT5G65110.1	ACX2 (ACYL-COA OXIDASE 2); acyl-CoA oxidase	Blast_report	94	3e-20
	Hydroxyacyl-CoA Dehydrogenase	At3g15290	putative 3-hydroxybutyryl-CoA dehydrogenase	1	MomordicaCtg_2374	13	587	AT3G15290.1	3-hydroxybutyryl-CoA dehydrogenase, putative	Blast_report	303	6e-83
	Ketoacyl-CoA thiolase	At2g33150	3-ketoacyl-CoA thiolase	3	MomordicaCtg_50	68	1643	AT2G33150.1	PED1 (PEROXISOME DEFECTIVE 1); acetyl-CoA C-acyltransferase	Blast_report	799	0
					MomordicaCtg_1632	6	398	AT2G33150.1	PED1 (PEROXISOME DEFECTIVE 1); acetyl-CoA C-acyltransferase	Blast_report	204	1e-53
					MomordicaCtg_16564	2	324	AT2G33150.1	PED1 (PEROXISOME DEFECTIVE 1); acetyl-CoA C-acyltransferase	Blast_report	164	1e-41
	Ketoacyl-CoA thiolase	At5g48880	3-keto-acyl-CoA thiolase 2	1	MomordicaCtg_1520	9	505	AT5G48880.3	KAT5/PKT1/PKT2 (PEROXISOMAL 3-KETO-ACYL-COA THIOLASE 1, PEROXISOMAL 3-KETO-ACYL-COA THIOLASE 2); acetyl-CoA C-acyltransferase	Blast_report	235	1e-62
	Fatty Acid Multifunctional Protein	At3g06860	fatty acid multifunctional protein (AtMFP2)	4	MomordicaCtg_1454	69	2184	AT3G06860.1	MFP2 (MULTIFUNCTIONAL PROTEIN); enoyl-CoA hydratase	Blast_report	588	0
	Fatty Acid Multifunctional Protein	At3g06860	(alternative splice form)	4	MomordicaCtg_8436	15	933	AT3G06860.1	MFP2 (MULTIFUNCTIONAL PROTEIN); enoyl-CoA hydratase	Blast_report	416	1e-127
					MomordicaCtg_8453	14	777	AT3G06860.1	MFP2 (MULTIFUNCTIONAL PROTEIN); enoyl-CoA hydratase	Blast_report	313	1e-87
					MomordicaCtg_8452	2	350	AT3G06860.1	MFP2 (MULTIFUNCTIONAL PROTEIN); enoyl-CoA hydratase	Blast_report	160	1e-45
	Fatty Acid Multifunctional Protein	At4g29010	AIM1 protein	4	MomordicaCtg_13266	45	1298	AT4G29010.1	AIM1 (ABNORMAL INFLORESCENCE MERISTEM); enoyl-CoA hydratase	Blast_report	467	1e-132
					MomordicaCtg_3283	16	682	AT4G29010.1	AIM1 (ABNORMAL INFLORESCENCE MERISTEM); enoyl-CoA hydratase	Blast_report	343	7e-95
					MomordicaCtg_5261	4	402	AT4G29010.1	AIM1 (ABNORMAL INFLORESCENCE MERISTEM); enoyl-CoA hydratase	Blast_report	75	9e-15
					MomordicaCtg_11482	2	274	AT4G29010.1	AIM1 (ABNORMAL INFLORESCENCE MERISTEM); enoyl-CoA hydratase	Blast_report	150	2e-37
	Dienoyl-CoA Reductase	At3g12800	unknown protein	1	MomordicaCtg_16468	2	174	AT3G12800.1	short-chain dehydrogenase/reductase (SDR) family protein	Blast_report	68	6e-13
	Hydroxyisobutyryl-CoA Hydrolase	At5g65940	3-hydroxyisobutyryl-coenzymeA hydrolase	2	MomordicaCtg_1733	11	868	AT5G65940.1	CHY1 (BETA-HYDROXYISOBUTYRYL-COA HYDROLASE 1); 3-hydroxyisobutyryl-CoA hydrolase	Blast_report	302	1e-116
					MomordicaCtg_16038	3	266	AT5G65940.3	CHY1 (BETA-HYDROXYISOBUTYRYL-COA HYDROLASE 1)	Blast_report	76	4e-15
	Acyl-CoA Dehydrogenase (activity is not documented in plants)	At3g06810	acetyl-coA dehydrogenase, putative	2	MomordicaCtg_5393	3	352	AT3G06810.1	acyl-CoA dehydrogenase-related	Blast_report	162	5e-41
					MomordicaCtg_10991	3	335	AT3G06810.1	acyl-CoA dehydrogenase-related	Blast_report	133	3e-32
	Diacylglycerol Kinase	At2g18730	putative diacylglycerol kinase	1	MomordicaCtg_2785	4	255	AT2G18730.1	diacylglycerol kinase, putative	Blast_report	75	6e-28
	Diacylglycerol Kinase	At2g20900	putative diacylglycerol kinase	5	MomordicaCtg_1714	9	513	AT2G20900.4	diacylglycerol kinase	Blast_report	89	1e-18
	Diacylglycerol Kinase	At2g20900	(alternative splice form)	5	MomordicaCtg_3848	8	414	AT2G20900.4	diacylglycerol kinase	Blast_report	224	1e-59
					MomordicaCtg_3969	7	299	AT2G20900.4	diacylglycerol kinase	Blast_report	160	2e-40
					MomordicaCtg_4209	4	271	AT2G20900.4	diacylglycerol kinase	Blast_report	137	1e-33
					MomordicaCtg_4210	2	208	AT2G20900.4	diacylglycerol kinase	Blast_report	80	2e-16
	Diacylglycerol Kinase	At5g07920	diacylglycerol kinase (ATDGK1)	2	MomordicaCtg_4922	4	384	AT5G07920.1	DGK1 (DIACYLGLYCEROL KINASE 1, DIACYLGLYCEROL KINASE1); diacylglycerol kinase	Blast_report	74	8e-16
					MomordicaCtg_16056	3	293	AT5G07920.1	DGK1 (DIACYLGLYCEROL KINASE 1, DIACYLGLYCEROL KINASE1); diacylglycerol kinase	Blast_report	87	1e-18
	Lysophospholipase	At3g10840	putative alpha/beta hydrolase	1	MomordicaCtg_2731	9	595	AT3G10840.1	hydrolase, alpha/beta fold family protein	Blast_report	139	2e-33
	Lysophospholipase	At4g22300	putative protein	3	MomordicaCtg_2134	21	693	AT4G22300.1	carboxylic ester hydrolase	Blast_report	207	5e-54
					MomordicaCtg_3751	9	325	AT4G22300.1	carboxylic ester hydrolase	Blast_report	65	9e-12
					MomordicaCtg_13362	7	229	AT4G22300.1	carboxylic ester hydrolase	Blast_report	116	3e-27
	Lysophospholipase	At5g20060	putative protein	2	MomordicaCtg_9178	5	486	AT5G20060.3	carboxylic ester hydrolase	Blast_report	184	3e-47
					MomordicaCtg_14803	5	411	AT5G20060.3	carboxylic ester hydrolase	Blast_report	184	1e-47
	Cytosolic Lipoxygenase	At1g55020	hypothetical protein	2	MomordicaCtg_5055	4	445	AT1G55020.1	LOX1 (Lipoxygenase 1); lipoxygenase	Blast_report	60	1e-19
					MomordicaCtg_12214	2	242	AT1G55020.1	LOX1 (Lipoxygenase 1); lipoxygenase	Blast_report	109	4e-25
	Allene Oxide Synthase	At5g42650	allene oxide synthase	1	MomordicaCtg_13031	2	263	AT5G42650.1	AOS (ALLENE OXIDE SYNTHASE); hydro-lyase/ oxygen binding	Blast_report	68	1e-12
	Oxo-Phytodienoic Acid Reductase (OPR)	At1g76680	12-oxophytodienoate reductase (OPR1)	1	MomordicaCtg_3151	6	391	AT1G76680.1	OPR1 (12-oxophytodienoate reductase 1); 12-oxophytodienoate reductase	Blast_report	86	4e-18
	Oxo-Phytodienoic Acid Reductase (OPR)	At1g76690	12-oxophytodienoate reductase (OPR2)	1	MomordicaCtg_2381	29	1345	AT1G76690.1	OPR2 (12-oxophytodienoate reductase 2); 12-oxophytodienoate reductase	Blast_report	599	1e-171
	Phosphatidylinositol-3-Kinase	At1g60490	phosphatidylinositol 3-kinase	1	MomordicaCtg_11264	3	368	AT1G60490.1	ATVPS34 (Arabidopsis thaliana vacuolar protein sorting 34); phosphatidylinositol 3-kinase	Blast_report	140	1e-40
	Fatty Acid Amide Hydrolase	At5g07360	putative amidase	4	MomordicaCtg_8223	28	988	AT5G07360.1	amidase family protein	Blast_report	557	1e-159
					MomordicaCtg_8224	2	276	AT5G07360.1	amidase family protein	Blast_report	99	1e-22
					MomordicaCtg_2174	25	724	AT5G07360.2	amidase family protein	Blast_report	189	1e-48
					MomordicaCtg_8810	9	345	AT5G07360.2	amidase family protein	Blast_report	141	8e-35
	Fatty Acid Amide Hydrolase	At5g64440	putative protein	4	MomordicaCtg_1972	32	1253	AT5G64440.1	amidase family protein	Blast_report	288	6e-78
					MomordicaCtg_1973	35	1183	AT5G64440.1	amidase family protein	Blast_report	314	6e-86
					MomordicaCtg_1516	10	708	AT5G64440.1	amidase family protein	Blast_report	328	2e-90
					MomordicaCtg_1643	7	522	AT5G64440.1	amidase family protein	Blast_report	263	4e-71
	alpha-Dioxygenase-Peroxidase (involved in FA alpha-oxidation)	At1g73680	feebly-like protein	2	MomordicaCtg_3162	21	911	AT1G73680.1	pathogen-responsive alpha-dioxygenase, putative	Blast_report	531	1e-151
					MomordicaCtg_13462	22	738	AT1G73680.1	pathogen-responsive alpha-dioxygenase, putative	Blast_report	333	6e-97
	NAD+ Oxidoreductase (involved in FA alpha-oxidation)	At1g54100	hypothetical protein	1	MomordicaCtg_1999	55	1792	AT1G54100.2	ALDH7B4 (ALDEHYDE DEHYDROGENASE 7B4); 3-chloroallyl aldehyde dehydrogenase	Blast_report	863	0
	PTEN-like Phosphoinositide 3-Phosphatase	At3g19240	dem-like protein	1	MomordicaCtg_4281	5	445	AT3G19240.1	similar to dem protein-related / defective embryo and meristems protein-related [Arabidopsis thaliana] (TAIR:AT4G33400.1); similar to DEM2 [Lycopersicon esculentum] (GB:AAQ90244.1); similar to Quinoprotein amine dehydrogenase, beta chain-like [Medicago truncatula] (GB:ABE80529.1); similar to DEM2 [Lycopersicon esculentum] (GB:AAQ90245.1); contains InterPro domain Quinonprotein alcohol dehydrogena…	Blast_report	145	3e-47
	PTEN-like Phosphoinositide 3-Phosphatase	At3g50110	tyrosine phosphatase like protein	1	MomordicaCtg_1548	8	332	AT3G50110.1	phosphatase-related	Blast_report	196	3e-51
	Type II Phosphoinositide 5-Phosphatase	At1g65580	hypothetical protein	1	MomordicaCtg_15987	3	282	AT1G65580.1	FRA3 (FRAGILE FIBER3); inositol or phosphatidylinositol phosphatase	Blast_report	131	8e-32
	Type II Phosphoinositide 5-Phosphatase	At1g65580	(alternative splice form)	1
	Type II Phosphoinositide 5-Phosphatase	At2g43900	putative inositol polyphosphate 5'-phosphatase	1	MomordicaCtg_3594	10	269	AT2G43900.1	endonuclease/exonuclease/phosphatase family protein	Blast_report	116	3e-27
	Sac domain-containing Phosphoinositide 5-Phosphatase	At1g22620	unknown protein	2	MomordicaCtg_1570	8	790	AT1G22620.1	ATSAC1 (SUPPRESSOR OF ACTIN 1); phosphoinositide 5-phosphatase	Blast_report	402	1e-120
					MomordicaCtg_809	9	652	AT1G22620.1	ATSAC1 (SUPPRESSOR OF ACTIN 1); phosphoinositide 5-phosphatase	Blast_report	177	6e-45
	Sac domain-containing Phosphoinositide 5-Phosphatase	At3g51830	transmembrane protein G5p	3	MomordicaCtg_1537	15	944	AT3G51830.1	ATG5 (G5p-related protein); phosphoinositide 5-phosphatase	Blast_report	469	1e-132
					MomordicaCtg_14405	6	444	AT3G51830.1	ATG5 (G5p-related protein); phosphoinositide 5-phosphatase	Blast_report	214	2e-56
					MomordicaCtg_6991	2	326	AT3G51830.1	ATG5 (G5p-related protein); phosphoinositide 5-phosphatase	Blast_report	68	6e-13
	Phosphatidylinositol-4-Kinase alpha	At1g49340	hypothetical protein	3	MomordicaCtg_13813	3	254	AT1G49340.1	ATPI4K ALPHA (Arabidopsis thaliana phosphatidylinositol 4-kinase alpha); inositol or phosphatidylinositol kinase	Blast_report	80	4e-27
	Phosphatidylinositol-4-Kinase alpha	At1g49340	(alternative splice form)	3	MomordicaCtg_5784	3	214	AT1G49340.1	ATPI4K ALPHA (Arabidopsis thaliana phosphatidylinositol 4-kinase alpha); inositol or phosphatidylinositol kinase	Blast_report	125	8e-30
					MomordicaCtg_13814	7	206	AT1G49340.1	ATPI4K ALPHA (Arabidopsis thaliana phosphatidylinositol 4-kinase alpha); inositol or phosphatidylinositol kinase	Blast_report	129	3e-31
	Phosphatidylinositol-4-Kinase gamma	At1g26270	unknown protein	1
	Phosphatidylinositol-4-Kinase gamma	At2g03890	unknown protein	3	MomordicaCtg_9160	7	679	AT2G03890.1	phosphatidylinositol 3- and 4-kinase family protein	Blast_report	358	2e-99
					MomordicaCtg_7701	2	362	AT2G03890.2	phosphatidylinositol 3- and 4-kinase family protein	Blast_report	137	2e-33
					MomordicaCtg_7744	2	182	AT2G03890.2	phosphatidylinositol 3- and 4-kinase family protein	Blast_report	74	2e-14
	Phosphatidylinositol-4-Kinase gamma	At2g40850	putative protein	1	MomordicaCtg_12860	2	258	AT2G40850.1	phosphatidylinositol 3- and 4-kinase family protein	Blast_report	111	1e-25
	Phosphatidylinositol Phosphate Kinase type I/II B	At1g60890a	phosphatidylinositol-4-phosphate 5-kinase-like protein	1	MomordicaCtg_10364	2	437	AT1G75010.1	similar to phosphatidylinositol-4-phosphate 5-kinase family protein [Arabidopsis thaliana] (TAIR:AT1G60890.1); similar to ARC3 homologue [Oryza sativa (japonica cultivar-group)] (GB:BAD26753.1); contains InterPro domain MORN motif; (InterPro:IPR003409)	Blast_report	127	3e-30
	Phosphatidylinositol Phosphate Kinase type I/II B	At3g09920	phosphatidylinositol-4-phosphate 5-kinase-like protein	4	MomordicaCtg_441	18	865	AT3G09920.2	PIP5K9 (PHOSPHATIDYL INOSITOL MONOPHOSPHATE 5 KINASE); 1-phosphatidylinositol-4-phosphate 5-kinase	Blast_report	341	3e-94
					MomordicaCtg_3402	12	486	AT3G09920.2	PIP5K9 (PHOSPHATIDYL INOSITOL MONOPHOSPHATE 5 KINASE); 1-phosphatidylinositol-4-phosphate 5-kinase	Blast_report	162	1e-40
					MomordicaCtg_1412	11	438	AT3G09920.2	PIP5K9 (PHOSPHATIDYL INOSITOL MONOPHOSPHATE 5 KINASE); 1-phosphatidylinositol-4-phosphate 5-kinase	Blast_report	286	3e-78
					MomordicaCtg_17782	2	229	AT3G09920.2	PIP5K9 (PHOSPHATIDYL INOSITOL MONOPHOSPHATE 5 KINASE); 1-phosphatidylinositol-4-phosphate 5-kinase	Blast_report	126	3e-30
	Phosphatidylinositol Phosphate Kinase type III	At1g34260	hypothetical protein	1	MomordicaCtg_6551	2	192	AT1G34260.1	phosphatidylinositol-4-phosphate 5-kinase family protein	Blast_report	68	1e-12
	Phosphatidylinositol Phosphate Kinase type III	At3g14270	unknown protein	1	MomordicaCtg_5965	3	262	AT3G14270.1	phosphatidylinositol-4-phosphate 5-kinase family protein	Blast_report	76	4e-15
	PI-specific Phospholipase C	At2g40116	phosphoinositide specific phospholipase C family	1	MomordicaCtg_14763	5	171	AT2G40116.1	phosphoinositide-specific phospholipase C family protein	Blast_report	70	3e-13
	Non specific Phospholipase C	At3g48610	putative protein	2	MomordicaCtg_3223	19	661	AT3G48610.1	phosphoesterase family protein	Blast_report	375	1e-104
					MomordicaCtg_13988	9	642	AT3G48610.1	phosphoesterase family protein	Blast_report	116	1e-26
	Phospholipase D alpha	At1g52570	phospholipase D1, putative	1	MomordicaCtg_5673	2	267	AT1G52570.1	PLDALPHA2 (PHOSPHLIPASE D ALPHA 2); phospholipase D	Blast_report	139	7e-37
	Phospholipase D alpha	At3g15730	putative phospholipase D	2	MomordicaCtg_14710	4	446	AT3G15730.1	PLDALPHA1 (PHOSPHOLIPASE D ALPHA 1); phospholipase D	Blast_report	238	8e-64
					MomordicaCtg_9454	6	354	AT3G15730.1	PLDALPHA1 (PHOSPHOLIPASE D ALPHA 1); phospholipase D	Blast_report	202	5e-53
	Phospholipase D beta	At2g42010	phospholipase D	3	MomordicaCtg_14417	6	456	AT2G42010.1	PLDBETA1 (PHOSPHOLIPASE D BETA 1); phospholipase D	Blast_report	262	7e-71
					MomordicaCtg_14757	4	265	AT2G42010.1	PLDBETA1 (PHOSPHOLIPASE D BETA 1); phospholipase D	Blast_report	167	1e-42
					MomordicaCtg_10681	3	209	AT2G42010.1	PLDBETA1 (PHOSPHOLIPASE D BETA 1); phospholipase D	Blast_report	130	2e-31
	Other Phospholipase D delta	At4g35790	phospholipase D delta	2	MomordicaCtg_16036	3	488	AT4G35790.1	ATPLDDELTA (Arabidopsis thaliana phospholipase D delta); phospholipase D	Blast_report	225	4e-65
	Other Phospholipase D delta	At4g35790	(alternative splice form)	2	MomordicaCtg_15938	3	316	AT4G35790.1	ATPLDDELTA (Arabidopsis thaliana phospholipase D delta); phospholipase D	Blast_report	156	3e-39
	Other Phospholipase D zeta	At3g16785	phospholipase D, putative, 5' partial	1	MomordicaCtg_14969	4	444	AT3G16785.1	PLDP1 (PHOSPHOLIPASE D ZETA1); phospholipase D	Blast_report	243	4e-65
	Phospholipase A1	At1g31480	Putative protein with similarity to phosphatidic acid-prefering phospholipase A1	1	MomordicaCtg_14761	5	462	AT1G31480.1	SGR2 (SHOOT GRAVITROPISM 2)	Blast_report	150	2e-37
	Phospholipase A1	At1g31480	(alternative splice form)	1
	Phospholipase A2-activating Protein (activity not documented in plants)	At3g18860	unknown protein	5	MomordicaCtg_2482	9	597	AT3G18860.1	transducin family protein / WD-40 repeat family protein	Blast_report	97	5e-21
					MomordicaCtg_13438	16	1119	AT3G18860.2	transducin family protein / WD-40 repeat family protein	Blast_report	406	1e-145
					MomordicaCtg_13437	5	505	AT3G18860.2	transducin family protein / WD-40 repeat family protein	Blast_report	248	2e-66
					MomordicaCtg_4973	4	304	AT3G18860.2	transducin family protein / WD-40 repeat family protein	Blast_report	127	1e-30
					MomordicaCtg_17546	2	252	AT3G18860.2	transducin family protein / WD-40 repeat family protein	Blast_report	107	2e-24
	Sphingobase/Ceramide Kinase	At5g23450	sphingosine kinase (AtLCBK1)	3	MomordicaCtg_8920	8	379	AT5G23450.2	ATLCBK1 (A. THALIANA LONG-CHAIN BASE (LCB) KINASE 1); diacylglycerol kinase	Blast_report	142	5e-35
					MomordicaCtg_5394	3	348	AT5G23450.3	ATLCBK1 (A. THALIANA LONG-CHAIN BASE (LCB) KINASE 1); diacylglycerol kinase	Blast_report	149	4e-37
					MomordicaCtg_12232	2	272	AT5G23450.3	ATLCBK1 (A. THALIANA LONG-CHAIN BASE (LCB) KINASE 1); diacylglycerol kinase	Blast_report	127	1e-30
	Sphingobase/Ceramide Kinase	At4g21540	putative protein	3	MomordicaCtg_15430	3	359	AT4G21540.2	diacylglycerol kinase	Blast_report	87	1e-18
					MomordicaCtg_17744	2	252	AT4G21540.4	diacylglycerol kinase	Blast_report	108	1e-24
					MomordicaCtg_12509	2	177	AT4G21540.4	diacylglycerol kinase	Blast_report	103	3e-23
	Sphingobase 1-Phosphate Phosphatase	At3g58490	putative protein	2	MomordicaCtg_6584	2	349	AT3G58490.2	phosphatidic acid phosphatase family protein / PAP2 family protein	Blast_report	148	8e-37
					MomordicaCtg_10993	3	304	AT3G58490.2	phosphatidic acid phosphatase family protein / PAP2 family protein	Blast_report	74	1e-14
	Sphingobase 1-Phosphate Lyase	At1g27980	unknown protein	3	MomordicaCtg_2189	25	1397	AT1G27980.1	pyridoxal-dependent decarboxylase family protein	Blast_report	536	1e-152
					MomordicaCtg_3796	5	489	AT1G27980.1	pyridoxal-dependent decarboxylase family protein	Blast_report	274	2e-74
					MomordicaCtg_3797	3	312	AT1G27980.1	pyridoxal-dependent decarboxylase family protein	Blast_report	155	7e-39
	Jasmonic Acid Carboxyl Methyltransferase	At1g19640	S-adenosyl-L-methionine:jasmonic acid carboxyl methyltransferase (JMT)	1	MomordicaCtg_1033	63	1377	AT1G19640.1	JMT (JASMONIC ACID CARBOXYL METHYLTRANSFERASE); jasmonate O-methyltransferase	Blast_report	197	2e-68
	Ketoacyl-CoA Synthase	At1g19440	very-long-chain fatty acid condensing enzyme, putative	1	MomordicaCtg_8999	7	452	AT1G19440.1	very-long-chain fatty acid condensing enzyme, putative	Blast_report	261	1e-70
	Ketoacyl-CoA Synthase	At5g04530	fatty acid elongase-like protein	2	MomordicaCtg_3103	30	1067	AT5G04530.1	beta-ketoacyl-CoA synthase family protein	Blast_report	380	1e-105
					MomordicaCtg_729	6	408	AT5G04530.1	beta-ketoacyl-CoA synthase family protein	Blast_report	167	1e-42
	Ketoacyl-CoA Reductase	At1g67730	putative b-keto acyl reductase	1	MomordicaCtg_3057	42	1234	AT1G67730.1	b-keto acyl reductase, putative (GLOSSY8)	Blast_report	453	1e-128
	Ketoacyl-CoA Reductase	At1g67730	alternative (splice ?) form	1
	Enoyl-CoA Reductase	At3g55360	synaptic glycoprotein SC2-like protein	2	MomordicaCtg_8483	14	859	AT3G55360.1	ATTSC13/CER10/ECR/TSC13 (ENOYL-COA REDUCTASE); 3-oxo-5-alpha-steroid 4-dehydrogenase/ fatty acid elongase/ trans-2-enoyl-CoA reductase (NADPH)	Blast_report	360	1e-100
					MomordicaCtg_13945	9	633	AT3G55360.1	ATTSC13/CER10/ECR/TSC13 (ENOYL-COA REDUCTASE); 3-oxo-5-alpha-steroid 4-dehydrogenase/ fatty acid elongase/ trans-2-enoyl-CoA reductase (NADPH)	Blast_report	186	1e-47
	Plastidial Long-Chain Acyl-CoA Synthetase	At1g77590	putative acyl-CoA synthetase	4	MomordicaCtg_283	32	1254	AT1G77590.1	LACS9 (LONG CHAIN ACYL-COA SYNTHETASE 9); long-chain-fatty-acid-CoA ligase	Blast_report	342	2e-94
					MomordicaCtg_419	20	589	AT1G77590.1	LACS9 (LONG CHAIN ACYL-COA SYNTHETASE 9); long-chain-fatty-acid-CoA ligase	Blast_report	323	6e-89
					MomordicaCtg_3520	11	520	AT1G77590.1	LACS9 (LONG CHAIN ACYL-COA SYNTHETASE 9); long-chain-fatty-acid-CoA ligase	Blast_report	146	6e-36
					MomordicaCtg_15666	3	322	AT1G77590.1	LACS9 (LONG CHAIN ACYL-COA SYNTHETASE 9); long-chain-fatty-acid-CoA ligase	Blast_report	157	6e-48
	Long-Chain Acyl-CoA Synthetase (other than plastidial or peroxisomal)	At2g04350	putative acyl-CoA synthetase	2	MomordicaCtg_2033	32	962	AT2G04350.2	long-chain-fatty-acid--CoA ligase family protein / long-chain acyl-CoA synthetase family protein (LACS8)	Blast_report	472	1e-133
					MomordicaCtg_3110	30	788	AT2G04350.2	long-chain-fatty-acid--CoA ligase family protein / long-chain acyl-CoA synthetase family protein (LACS8)	Blast_report	367	1e-102
	Long-Chain Acyl-CoA Synthetase (other than plastidial or peroxisomal)	At4g11030	putative acyl-CoA synthetase	2	MomordicaCtg_15684	3	435	AT4G11030.1	long-chain-fatty-acid--CoA ligase, putative / long-chain acyl-CoA synthetase, putative	Blast_report	226	4e-60
					MomordicaCtg_7080	2	282	AT4G11030.1	long-chain-fatty-acid--CoA ligase, putative / long-chain acyl-CoA synthetase, putative	Blast_report	145	7e-36
	Long-Chain Acyl-CoA Synthetase (other than plastidial or peroxisomal)	At4g23850	acyl-CoA synthetase- like protein	3	MomordicaCtg_4787	4	403	AT4G23850.1	long-chain-fatty-acid--CoA ligase / long-chain acyl-CoA synthetase	Blast_report	198	8e-52
					MomordicaCtg_5037	3	338	AT4G23850.1	long-chain-fatty-acid--CoA ligase / long-chain acyl-CoA synthetase	Blast_report	183	2e-47
					MomordicaCtg_7964	2	258	AT4G23850.1	long-chain-fatty-acid--CoA ligase / long-chain acyl-CoA synthetase	Blast_report	150	2e-37
	Epoxide Hydrolase	At3g51000	epoxide hydrolase-like protein	1	MomordicaCtg_1402	13	614	AT3G51000.1	epoxide hydrolase, putative	Blast_report	114	6e-26
	Epoxide Hydrolase	At4g02340	similar to epoxide hydrolases	3	MomordicaCtg_2452	14	1171	AT4G02340.1	epoxide hydrolase, putative	Blast_report	222	4e-58
					MomordicaCtg_415	20	968	AT4G02340.1	epoxide hydrolase, putative	Blast_report	315	3e-86
					MomordicaCtg_15811	3	332	AT4G02340.1	epoxide hydrolase, putative	Blast_report	125	6e-30
	Acetyl-CoA Synthetase	At5g23050	acetyl-CoA synthetase-like protein	5	MomordicaCtg_9716	5	416	AT5G23050.1	acyl-activating enzyme 17 (AAE17)	Blast_report	167	7e-48
	Acetyl-CoA Synthetase	At5g23050	(alternative splice form)	5	MomordicaCtg_7383	2	361	AT5G23050.1	acyl-activating enzyme 17 (AAE17)	Blast_report	211	1e-55
					MomordicaCtg_6305	2	256	AT5G23050.1	acyl-activating enzyme 17 (AAE17)	Blast_report	67	2e-12
	Acetyl-CoA Synthase	At5g36880	acetyl-CoA synthetase	1	MomordicaCtg_17813	2	244	AT5G23050.1	acyl-activating enzyme 17 (AAE17)	Blast_report	127	1e-30
	Holo-ACP Synthase	At2g02770	unknown protein	1	MomordicaCtg_14598	5	199	AT5G23050.1	acyl-activating enzyme 17 (AAE17)	Blast_report	90	2e-19
	Cytosolic Homomeric Acetyl-CoA Carboxylase	At1g36160	putative acetyl-CoA carboxylase (partial)	1	MomordicaCtg_6660	2	231	AT1G36160.1	ACC1 (ACETYL-COENZYME A CARBOXYLASE 1); acetyl-CoA carboxylase	Blast_report	146	3e-36
	Sphingosine Transfer Protein	At2g34690	Accelerated-Cell-Death11 (ACD11)	1	MomordicaCtg_4266	4	618	AT2G34690.1	ACD11 (ACCELERATED CELL DEATH 11)	Blast_report	248	2e-66
	Protein N-Myristoyltransferase	At5g57020	N-myristoyl transferase	1	MomordicaCtg_228	42	1593	AT5G57020.1	NMT1 (N-MYRISTOYLTRANSFERASE 1)	Blast_report	758	0
	Lipid Acylhydrolase-like	At3g07400	hypothetical protein	1	MomordicaCtg_17503	2	297	AT3G07400.1	lipase class 3 family protein	Blast_report	149	5e-37
	Lipid Acylhydrolase-like	At3g14075	unknown protein	5	MomordicaCtg_8217	28	859	AT3G14075.1	lipase class 3 family protein	Blast_report	475	1e-135
					MomordicaCtg_8218	4	412	AT3G14075.1	lipase class 3 family protein	Blast_report	171	2e-43
					MomordicaCtg_7531	2	404	AT3G14075.1	lipase class 3 family protein	Blast_report	73	4e-14
					MomordicaCtg_10831	3	252	AT3G14075.1	lipase class 3 family protein	Blast_report	79	4e-16
					MomordicaCtg_16550	2	240	AT3G14075.1	lipase class 3 family protein	Blast_report	129	4e-31
	Lipid Acylhydrolase-like	At3g61680	putative protein	4	MomordicaCtg_3189	19	654	AT3G61680.1	lipase class 3 family protein	Blast_report	224	4e-59
					MomordicaCtg_8189	35	632	AT3G61680.1	lipase class 3 family protein	Blast_report	133	1e-31
					MomordicaCtg_2733	11	576	AT3G61680.1	lipase class 3 family protein	Blast_report	63	8e-11
					MomordicaCtg_2477	9	530	AT3G61680.1	lipase class 3 family protein	Blast_report	234	2e-62
	Lipid Acylhydrolase-like	At4g16070	unknown protein	1	MomordicaCtg_3753	9	240	AT4G16070.1	lipase class 3 family protein	Blast_report	97	2e-21
	Lipid Acylhydrolase-like	At5g67050	unknown protein	1	MomordicaCtg_2921	2	413	AT5G67050.1	lipase class 3 family protein	Blast_report	85	6e-25
	Lipid Transfer Protein type 2	At1g48750	hypothetical protein	1	MomordicaCtg_2653	10	792	AT1G48750.1	protease inhibitor/seed storage/lipid transfer protein (LTP) family protein	Blast_report	104	7e-23
	Lipid Transfer Protein type 5	At2g44300	predicted GPI-anchored protein	1	MomordicaCtg_1337	50	888	AT2G44300.1	lipid transfer protein-related	Blast_report	154	9e-38
	ATP Citrate Lyase A subunit	At1g09430	unknown protein	3	MomordicaCtg_5734	3	330	AT1G09430.1	ACLA-3 (ATP-citrate lyase A-3)	Blast_report	88	8e-19
					MomordicaCtg_7538	2	328	AT1G09430.1	ACLA-3 (ATP-citrate lyase A-3)	Blast_report	119	3e-41
					MomordicaCtg_12031	2	319	AT1G09430.1	ACLA-3 (ATP-citrate lyase A-3)	Blast_report	194	1e-50
	ATP Citrate Lyase A subunit	At1g10670	ATP citrate-lyase	4	MomordicaCtg_295	31	1187	AT1G10670.2	ACLA-1 (ATP-citrate lyase A-1)	Blast_report	352	0
					MomordicaCtg_2244	20	611	AT1G10670.2	ACLA-1 (ATP-citrate lyase A-1)	Blast_report	218	2e-57
					MomordicaCtg_10163	4	451	AT1G10670.2	ACLA-1 (ATP-citrate lyase A-1)	Blast_report	81	4e-17
					MomordicaCtg_17434	2	260	AT1G10670.2	ACLA-1 (ATP-citrate lyase A-1)	Blast_report	165	7e-42
	ATP Citrate Lyase A subunit	At1g60810	ATP citrate-lyase	1	MomordicaCtg_10725	2	189	AT1G60810.1	ACLA-2 (ATP-citrate lyase A-2)	Blast_report	120	2e-28
	ATP Citrate Lyase B subunit	At3g06650	ATP citrate lyase	1	MomordicaCtg_1078	49	1832	AT3G06650.1	ACLB-1 (ATP-citrate lyase B-1)	Blast_report	610	1e-175
	ATP Citrate Lyase B subunit	At5g49460	ATP citrate lyase	3	MomordicaCtg_2413	15	1113	AT5G49460.1	ACLB-2 (ATP-citrate lyase B-2)	Blast_report	327	8e-90
					MomordicaCtg_18052	2	230	AT5G49460.1	ACLB-2 (ATP-citrate lyase B-2)	Blast_report	84	1e-17
					MomordicaCtg_1664	5	220	AT5G49460.1	ACLB-2 (ATP-citrate lyase B-2)	Blast_report	117	2e-27
	Acyl-CoA Thioesterase	At1g01710	acyl CoA thioesterase, putative	2	MomordicaCtg_9609	5	553	AT1G01710.1	acyl-CoA thioesterase family protein	Blast_report	153	5e-38
					MomordicaCtg_3605	9	417	AT1G01710.1	acyl-CoA thioesterase family protein	Blast_report	138	1e-33
	Translocase	At1g17500	P-type ATPase, putative	1	MomordicaCtg_12562	2	262	AT1G17500.1	haloacid dehalogenase-like hydrolase family protein	Blast_report	145	7e-36
	Translocase	At1g54280	Hypothetical protein	1	MomordicaCtg_16093	3	357	AT1G54280.1	haloacid dehalogenase-like hydrolase family protein	Blast_report	81	1e-16
	Translocase	At1g72700	putative P-type transporting ATPase	1	MomordicaCtg_12400	2	374	AT1G72700.1	haloacid dehalogenase-like hydrolase family protein	Blast_report	207	1e-54
	Translocase	At5g44240	ATPase, calcium-transporting	1	MomordicaCtg_11671	2	303	AT5G44240.1	haloacid dehalogenase-like hydrolase family protein	Blast_report	187	2e-48
	Acyl-CoA Binding Protein	At1g31812	acyl-CoA binding Protein, putative	1	MomordicaCtg_62	107	621	AT1G31812.1	ACBP (ACYL-COA-BINDING PROTEIN); acyl-CoA binding	Blast_report	135	2e-32
	Acyl-CoA Binding Protein	At3g05420	unknown protein	2	MomordicaCtg_2301	16	807	AT3G05420.2	ACBP4 (ACYL-COA BINDING PROTEIN 4, ACYL-COA-BINDING DOMAIN 4); acyl-CoA binding	Blast_report	392	1e-109
					MomordicaCtg_17296	2	297	AT3G05420.2	ACBP4 (ACYL-COA BINDING PROTEIN 4, ACYL-COA-BINDING DOMAIN 4); acyl-CoA binding	Blast_report	141	1e-34
	Acyl-CoA Binding Protein	At4g24230	putative protein	1	MomordicaCtg_13598	15	1027	AT4G24230.5	ACBP3 (ACYL-COA-BINDING DOMAIN 3)	Blast_report	128	5e-30
	Acyl-CoA Binding Protein	At5g53470	putative protein	2	MomordicaCtg_6816	2	319	AT5G53470.1	ACBP1 (ACYL-COA BINDING PROTEIN)	Blast_report	147	1e-36
					MomordicaCtg_6668	2	301	AT5G53470.1	ACBP1 (ACYL-COA BINDING PROTEIN)	Blast_report	159	3e-40
	Sec14-like Protein	At1g55840a	polyphosphoinositide binding protein, putative	0	MomordicaCtg_17588	2	254	AT1G55840.2	SEC14 cytosolic factor (SEC14) / phosphoglyceride transfer protein	Blast_report	139	3e-34
	Sec14-like Protein	At1g55840b	(alternative splice form)	0	MomordicaCtg_11532	2	232	AT1G55840.2	SEC14 cytosolic factor (SEC14) / phosphoglyceride transfer protein	Blast_report	65	9e-12
	Sec14-like Protein	At5g47730a	putative protein	0	MomordicaCtg_2123	30	1174	AT5G47730.2	SEC14 cytosolic factor, putative / polyphosphoinositide-binding protein, putative	Blast_report	350	1e-96
	Sec14-like Protein	At5g47730b	(alternative splice form)	0
	Glycerophosphoryl Diester Phosphodiesterase (activity not documented in plants)	At5g08030	glycerophosphodiester phosphodiesterase - like protein	2	MomordicaCtg_1101	45	1110	AT5G08030.1	glycerophosphoryl diester phosphodiesterase family protein	Blast_report	221	6e-58
					MomordicaCtg_15034	3	270	AT5G08030.1	glycerophosphoryl diester phosphodiesterase family protein	Blast_report	75	5e-15
	Phospholipid : Acyl acceptor Acyltransferase	At4g19860a	putative protein	3	MomordicaCtg_14953	5	506	AT4G19860.1	lecithin:cholesterol acyltransferase family protein / LACT family protein	Blast_report	205	3e-65
	Phospholipid : Acyl acceptor Acyltransferase	At4g19860b	(alternative splice form)	3	MomordicaCtg_17301	2	285	AT4G19860.1	lecithin:cholesterol acyltransferase family protein / LACT family protein	Blast_report	96	4e-21
					MomordicaCtg_15672	3	269	AT4G19860.1	lecithin:cholesterol acyltransferase family protein / LACT family protein	Blast_report	120	2e-28
	Phospholipid : Acyl acceptor Acyltransferase	At3g03310	unknown protein	1	MomordicaCtg_9105	5	572	AT3G03310.1	lecithin:cholesterol acyltransferase family protein / LACT family protein	Blast_report	300	5e-82
	Phospholipid : Acyl acceptor Acyltransferase	At1g04010	unknown protein	1	MomordicaCtg_11770	2	160	AT1G04010.1	phosphatidylcholine-sterol O-acyltransferase	Blast_report	85	9e-18
	¶ this protein/gene is listed twice (i.e. it is a candidate for two different activities).

## Sheet: include no hit found
	Synthesis of fatty acids in plastids
	Synthesis of membrane lipids in plastids
	Synthesis of mb. lipids in endomembrane system
	Metabolism of acyl-lipids in mitochondria
	Synthesis and storage of oil
	Degradation of storage lipids and straight fatty acids
	Lipid signaling
	Fatty acid elongation and wax and cutin metabolism
	Miscellaneous
	Putative Function of Protein (updated March 16th 2004)	Protein (locus-based name)	Description in gene Databases		Contig #	Contig Name	Num Reads	Length (nt)	Hit ID	Hit Description	Blast Report	Bit Score	E-value
	Plastidial Homomeric Acetyl-CoA Carboxylase	At1g36180	acetyl-CoA carboxylase, putative (ACC2)		0
	Acyl-ACP Thioesterase FatA	At3g25110	acyl-(acyl carrier protein) thioesterase		0
	Acyl-ACP Thioesterase FatA	At4g13050	oleoyl-[acyl-carrier-protein] hydrolase-like protein	MomordicaCtg_1967	1	MomordicaCtg_1967	64	783	AT4G13050.1	acyl-(acyl carrier protein) thioesterase, putative / acyl-ACP thioesterase, putative / oleoyl-(acyl-carrier protein) hydrolase, putative / S-acyl fatty acid synthase thioesterase, putative	Blast_report	222	2e-58
	Acyl-ACP Thioesterase FatB	At1g08510	acyl-[acyl-carrier-protein] thioesterase	MomordicaCtg_15472	2	MomordicaCtg_15472	3	271	AT1G08510.1	FATB (FATTY ACYL-ACP THIOESTERASES B); acyl carrier/ acyl-ACP thioesterase	Blast_report	144	1e-35
				MomordicaCtg_5914		MomordicaCtg_5914	3	248	AT1G08510.1	FATB (FATTY ACYL-ACP THIOESTERASES B); acyl carrier/ acyl-ACP thioesterase	Blast_report	151	8e-38
	Plastidial Pyruvate Dehydrogenase E1alpha subunit	At1g01090	pyruvate dehydrogenase E1 alpha subunit	MomordicaCtg_8118	2	MomordicaCtg_8118	45	1261	AT1G01090.1	PDH-E1 ALPHA (PYRUVATE DEHYDROGENASE E1 ALPHA); pyruvate dehydrogenase (acetyl-transferring)	Blast_report	598	1e-173
				MomordicaCtg_1035		MomordicaCtg_1035	15	597	AT1G01090.1	PDH-E1 ALPHA (PYRUVATE DEHYDROGENASE E1 ALPHA); pyruvate dehydrogenase (acetyl-transferring)	Blast_report	181	3e-46
	Plastidial Pyruvate Dehydrogenase E1alpha subunit	At1g24180	pyruvate dehydrogenase E1 alpha subunit		0
	Plastidial Pyruvate Dehydrogenase E1beta subunit	At1g30120	hypothetical protein		0
	Plastidial Pyruvate Dehydrogenase E1beta subunit	At2g34590	putative pyruvate dehydrogenase E1 beta subunit	MomordicaCtg_8118	2	MomordicaCtg_8118	45	1261	AT1G01090.1	PDH-E1 ALPHA (PYRUVATE DEHYDROGENASE E1 ALPHA); pyruvate dehydrogenase (acetyl-transferring)	Blast_report	598	1e-173
				MomordicaCtg_1035		MomordicaCtg_1035	15	597	AT1G01090.1	PDH-E1 ALPHA (PYRUVATE DEHYDROGENASE E1 ALPHA); pyruvate dehydrogenase (acetyl-transferring)	Blast_report	181	3e-46
	Plastidial Dihydrolipoamide Acetyltransferase, pyruvate DH complex	At1g34430	dihydrolipoamide S-acetyltransferase, putative		0
	Plastidial Dihydrolipoamide Acetyltransferase, pyruvate DH complex	At1g54220	hypothetical protein	MomordicaCtg_448	2	MomordicaCtg_448	18	975	AT1G54220.2	dihydrolipoyllysine-residue acetyltransferase	Blast_report	293	8e-80
				MomordicaCtg_8791		MomordicaCtg_8791	9	576	AT1G54220.2	dihydrolipoyllysine-residue acetyltransferase	Blast_report	237	4e-63
	Plastidial Dihydrolipoamide Acetyltransferase, pyruvate DH complex	At3g13930	putative acetyltransferase	MomordicaCtg_6404	1	MomordicaCtg_6404	2	216	AT3G13930.1	dihydrolipoamide S-acetyltransferase, putative	Blast_report	120	2e-28
	Plastidial Dihydrolipoamide Acetyltransferase, pyruvate DH complex	At3g25860	dihydrolipoamide S-acetyltransferase	MomordicaCtg_2060	3	MomordicaCtg_2060	41	1064	AT3G25860.1	LTA2 (PLASTID E2 SUBUNIT OF PYRUVATE DECARBOXYLASE); dihydrolipoyllysine-residue acetyltransferase	Blast_report	369	1e-102
				MomordicaCtg_2286		MomordicaCtg_2286	15	420	AT3G25860.1	LTA2 (PLASTID E2 SUBUNIT OF PYRUVATE DECARBOXYLASE); dihydrolipoyllysine-residue acetyltransferase	Blast_report	258	7e-70
				MomordicaCtg_4870		MomordicaCtg_4870	3	258	AT3G25860.1	LTA2 (PLASTID E2 SUBUNIT OF PYRUVATE DECARBOXYLASE); dihydrolipoyllysine-residue acetyltransferase	Blast_report	102	7e-23
	Plastidial Dihydrolipoamide Dehydrogenase, pyruvate DH complex	At3g16950	dihydrolipoamide dehydrogenase lpd1	MomordicaCtg_2702	1	MomordicaCtg_2702	31	1560	AT3G16950.1	LPD1 (LIPOAMIDE DEHYDROGENASE 1)	Blast_report	877	0
	Plastidial Dihydrolipoamide Dehydrogenase, pyruvate DH complex	At4g16155	unknown protein		0
	Plastidial Lipoate Synthase	At5g08410	lipoic acid synthase-like protein		0
	Plastidial Lipoyltransferase	At4g31050	lipoyltransferase	MomordicaCtg_16182	2	MomordicaCtg_16182	2	299	AT4G31050.1	lipoyltransferase (LIP2p)	Blast_report	103	3e-23
				MomordicaCtg_17572		MomordicaCtg_17572	2	271	AT4G31050.1	lipoyltransferase (LIP2p)	Blast_report	135	6e-33
	Acetyl-CoA carboxylase, a-carboxyltransferase	At2g38040	putative alpha-carboxyltransferase	MomordicaCtg_52	2	MomordicaCtg_52	35	1338	AT2G38040.2	CAC3 (acetyl co-enzyme A carboxylase carboxyltransferase alpha subunit); acetyl-CoA carboxylase	Blast_report	327	2e-93
				MomordicaCtg_209		MomordicaCtg_209	44	1338	AT2G38040.2	CAC3 (acetyl co-enzyme A carboxylase carboxyltransferase alpha subunit); acetyl-CoA carboxylase	Blast_report	528	1e-177
	Acetyl-CoA carboxylase, b-carboxyltransferase	AtCg00500	carboxyltransferase beta subunit	MomordicaCtg_7791	1	MomordicaCtg_7791	2	371	ATCG00500.1	Encodes the carboxytransferase beta subunit of the Acetyl-CoA carboxylase (ACCase) complex in plastids. This complex catalyzes the carboxylation of acetyl-CoA to produce malonyl-CoA, the first committed step in fatty acid synthesis.	Blast_report	79	7e-16
	Acetyl-CoA carboxylase, biotin carboxyl carrier protein	At5g15530a	biotin carboxyl carrier protein precursor-like protein		0
	Acetyl-CoA carboxylase, biotin carboxyl carrier protein	At5g15530b	(alternative splice form)		0
	Acetyl-CoA carboxylase, biotin carboxyl carrier protein	At5g16390	biotin carboxyl carrier protein of acetyl-CoA carboxylase precursor (BCCP)	MomordicaCtg_8261	1	MomordicaCtg_8261	28	960	AT5G16390.1	BCCP/BCCP-1/BCCP1/CAC1-A/CAC1A (BIOTIN CARBOXYL CARRIER, BIOTIN CARBOXYL CARRIER PROTEIN 1); biotin binding	Blast_report	263	9e-71
	Acetyl-CoA carboxylase, biotin carboxylase	At5g35360	biotin carboxylase to ACCase	MomordicaCtg_915	3	MomordicaCtg_915	126	1756	AT5G35360.1	CAC2 (acetyl co-enzyme A carboxylase biotin carboxylase subunit)	Blast_report	865	0
				MomordicaCtg_8053		MomordicaCtg_8053	11	312	AT5G35360.1	CAC2 (acetyl co-enzyme A carboxylase biotin carboxylase subunit)	Blast_report	110	2e-25
				MomordicaCtg_8054		MomordicaCtg_8054	3	195	AT5G35360.1	CAC2 (acetyl co-enzyme A carboxylase biotin carboxylase subunit)	Blast_report	109	3e-25
	Malonyl-CoA : ACP Malonyltransferase	At2g30200	putative malonyl-CoA : acyl carrier protein transacylase	MomordicaCtg_111	1	MomordicaCtg_111	76	1448	AT2G30200.1	[acyl-carrier-protein] S-malonyltransferase/ transferase	Blast_report	584	1e-167
	Ketoacyl-ACP Synthase I	At5g46290	3-oxoacyl-[acyl]-carrier-protein] synthase I precursor (beta-ketoacyl-acp synthase I) (KAS I)	MomordicaCtg_2596	2	MomordicaCtg_2596	7	576	AT5G46290.1	KAS I (3-KETOACYL-ACYL CARRIER PROTEIN SYNTHASE I); fatty-acid synthase	Blast_report	358	1e-99
				MomordicaCtg_13405		MomordicaCtg_13405	27	788	AT5G46290.2	KAS I (3-KETOACYL-ACYL CARRIER PROTEIN SYNTHASE I); fatty-acid synthase	Blast_report	228	3e-60
	Ketoacyl-ACP Synthase II	At1g74960	putative 3-keto-acyl-ACP synthase	MomordicaCtg_3051	6	MomordicaCtg_3051	41	1293	AT1G74960.1	FAB1 (FATTY ACID BIOSYNTHESIS 1); fatty-acid synthase	Blast_report	578	1e-170
	Ketoacyl-ACP Synthase II	At1g74960	(alternative splice form)	MomordicaCtg_13313	6	MomordicaCtg_13313	39	671	AT1G74960.1	FAB1 (FATTY ACID BIOSYNTHESIS 1); fatty-acid synthase	Blast_report	143	8e-35
	Ketoacyl-ACP Synthase II	At1g74960	(alternative splice form)	MomordicaCtg_8420	6	MomordicaCtg_8420	16	608	AT1G74960.1	FAB1 (FATTY ACID BIOSYNTHESIS 1); fatty-acid synthase	Blast_report	76	1e-14
				MomordicaCtg_2711		MomordicaCtg_2711	6	542	AT1G74960.1	FAB1 (FATTY ACID BIOSYNTHESIS 1); fatty-acid synthase	Blast_report	300	5e-83
				MomordicaCtg_13927		MomordicaCtg_13927	9	490	AT1G74960.1	FAB1 (FATTY ACID BIOSYNTHESIS 1); fatty-acid synthase	Blast_report	160	3e-40
				MomordicaCtg_16700		MomordicaCtg_16700	2	218	AT1G74960.1	FAB1 (FATTY ACID BIOSYNTHESIS 1); fatty-acid synthase	Blast_report	139	3e-34
	Ketoacyl-ACP Synthase III	At1g62640	3-ketoacyl-acyl carrier protein synthase III (KAS III)	MomordicaCtg_3317	2	MomordicaCtg_3317	15	705	AT1G62640.2	KAS III (3-KETOACYL-ACYL CARRIER PROTEIN SYNTHASE III); 3-oxoacyl-[acyl-carrier-protein] synthase	Blast_report	371	1e-103
	Ketoacyl-ACP Synthase III	At1g62640	(alternative splice form)	MomordicaCtg_14531	2	MomordicaCtg_14531	6	320	AT1G62640.2	KAS III (3-KETOACYL-ACYL CARRIER PROTEIN SYNTHASE III); 3-oxoacyl-[acyl-carrier-protein] synthase	Blast_report	168	6e-43
	Plastidial Ketoacyl-ACP Reductase	At1g24360	putative 3-oxoacyl-[acyl-carrier protein] reductase	MomordicaCtg_994	1	MomordicaCtg_994	65	1454	AT1G24360.1	3-oxoacyl-(acyl-carrier protein) reductase, chloroplast / 3-ketoacyl-acyl carrier protein reductase	Blast_report	395	1e-110
	Plastidial Ketoacyl-ACP Reductase	At1g62610	similar to glucose 1-dehydrogenase	MomordicaCtg_7325	1	MomordicaCtg_7325	2	268	AT1G62610.3	oxidoreductase	Blast_report	81	1e-16
	Plastidial Ketoacyl-ACP Reductase	At3g46170	dehydrogenase-like protein alcohol dehydrogenase homolog		0
	Plastidial Ketoacyl-ACP Reductase	At3g55290	oxidoreductase-like protein	MomordicaCtg_11691	1	MomordicaCtg_11691	2	280	AT3G55290.2	short-chain dehydrogenase/reductase (SDR) family protein	Blast_report	90	2e-19
	Plastidial Ketoacyl-ACP Reductase	At3g55310	beta-ketoacyl-ACP reductase-like protein		0
	Plastidial Hydroxyacyl-ACP Dehydrase	At2g22230	putative beta-hydroxyacyl-ACP dehydratase	MomordicaCtg_999	1	MomordicaCtg_999	64	1070	AT2G22230.1	beta-hydroxyacyl-ACP dehydratase, putative	Blast_report	306	2e-83
	Plastidial Hydroxyacyl-ACP Dehydrase	At5g10160	[3R]-hydroxymyristoyl-[acyl carrier protein] dehydratase-like protein		0
	Plastidial Enoyl-ACP Reductase	At2g05990	enoyl-ACP reductase (enr-A)	MomordicaCtg_922	3	MomordicaCtg_922	118	1736	AT2G05990.2	MOD1 (MOSAIC DEATH 1); enoyl-[acyl-carrier-protein] reductase (NADH)/ oxidoreductase	Blast_report	555	1e-158
				MomordicaCtg_5688		MomordicaCtg_5688	3	446	AT2G05990.2	MOD1 (MOSAIC DEATH 1); enoyl-[acyl-carrier-protein] reductase (NADH)/ oxidoreductase	Blast_report	234	1e-62
				MomordicaCtg_13879		MomordicaCtg_13879	10	374	AT2G05990.2	MOD1 (MOSAIC DEATH 1); enoyl-[acyl-carrier-protein] reductase (NADH)/ oxidoreductase	Blast_report	232	5e-62
	Stearoyl-ACP Desaturase	At1g43800	stearoyl acyl carrier protein desaturase, putative	MomordicaCtg_8366	1	MomordicaCtg_8366	6	324	AT1G43800.1	acyl-(acyl-carrier-protein) desaturase, putative / stearoyl-ACP desaturase, putative	Blast_report	72	6e-14
	Stearoyl-ACP Desaturase	At2g43710	stearoyl-ACP desaturase	MomordicaCtg_985	1	MomordicaCtg_985	66	1750	AT2G43710.1	SSI2 (fatty acid biosynthesis 2); acyl-[acyl-carrier-protein] desaturase	Blast_report	679	0
	Stearoyl-ACP Desaturase	At3g02610	putative stearoyl-acyl carrier protein desaturase		0
	Stearoyl-ACP Desaturase	At3g02620	putative stearoyl-acyl carrier protein desaturase		0
	Stearoyl-ACP Desaturase	At3g02630	putative stearoyl-acyl carrier protein desaturase	MomordicaCtg_2094	1	MomordicaCtg_2094	29	1397	AT3G02630.1	acyl-(acyl-carrier-protein) desaturase, putative / stearoyl-ACP desaturase, putative	Blast_report	622	1e-178
	Stearoyl-ACP Desaturase	At5g16230	stearoyl-acyl carrier protein desaturase		0
	Stearoyl-ACP Desaturase	At5g16240	stearoyl-acyl carrier protein desaturase		0
	Plastidial Acyl Carrier Protein	At1g54580	ACP2		0
	Plastidial Acyl Carrier Protein	At1g54630	hypothetical protein	MomordicaCtg_17151	1	MomordicaCtg_17151	2	312	AT1G54630.2	ACP3 (ACYL CARRIER PROTEIN 3)	Blast_report	72	6e-14
	Plastidial Acyl Carrier Protein	At3g05020	acyl carrier protein 1 precursor (ACP)		0
	Plastidial Acyl Carrier Protein	At4g25050	acyl carrier-like protein	MomordicaCtg_1908	3	MomordicaCtg_1908	85	856	AT4G25050.1	ACP4 (ACYL CARRIER PROTEIN 4)	Blast_report	121	6e-28
				MomordicaCtg_1860		MomordicaCtg_1860	199	742	AT4G25050.1	ACP4 (ACYL CARRIER PROTEIN 4)	Blast_report	131	5e-31
				MomordicaCtg_13174		MomordicaCtg_13174	3	357	AT4G25050.1	ACP4 (ACYL CARRIER PROTEIN 4)	Blast_report	86	2e-21
	Plastidial Acyl Carrier Protein	At5g27200	acyl carrier protein precursor - like	MomordicaCtg_13173	1	MomordicaCtg_13173	2	236	AT5G27200.1	ACP5 (ACYL CARRIER PROTEIN 5); acyl carrier	Blast_report	90	3e-19
	Plastidial Holo-ACP Synthase	At3g11470	unknown protein		0
	Plastidial Dihydroxyacetone-Phosphate Reductase	At5g40610	dihydroxyacetone 3-phosphate reductase (DHAPRD)	MomordicaCtg_1128	2	MomordicaCtg_1128	19	832	AT5G40610.1	glycerol-3-phosphate dehydrogenase (NAD+) / GPDH	Blast_report	420	1e-118
				MomordicaCtg_8174		MomordicaCtg_8174	16	727	AT5G40610.1	glycerol-3-phosphate dehydrogenase (NAD+) / GPDH	Blast_report	246	8e-66
	Plastidial Phosphatidic Acid Phosphatase	At2g01180	putative phosphatidic acid phosphatase		0
	Monogalactosyldiacylglycerol Synthase	At2g11810	MGDG synthase type C (mgdC)		0
	Monogalactosyldiacylglycerol Synthase	At4g31780	monogalactosyldiacylglycerol synthase-like protein		0
	Monogalactosyldiacylglycerol Synthase	At5g20410	monogalactosyldiacylglycerol synthase		0
	Monogalactosyldiacylglycerol Desaturase (palmitate-specific, FAD5)	At3g15850	putative delta 9 desaturase	MomordicaCtg_3309	1	MomordicaCtg_3309	15	415	AT3G15850.1	FAD5 (FATTY ACID DESATURASE 5); oxidoreductase	Blast_report	179	7e-46
	Digalactosyldiacylglycerol Synthase	At3g11670	digalactosyldiacylglycerol synthase		0
	Digalactosyldiacylglycerol Synthase	At4g00550a	predicted protein of unknown function.		0
	Digalactosyldiacylglycerol Synthase	At4g00550b	(alternative splice form)		0
	Sulfolipid Biosynthesis Protein	At4g33030	sulfolipid biosynthesis protein SQD1	MomordicaCtg_2517	2	MomordicaCtg_2517	21	767	AT4G33030.1	SQD1 (sulfoquinovosyldiacylglycerol 1); UDPsulfoquinovose synthase	Blast_report	361	1e-100
				MomordicaCtg_1432		MomordicaCtg_1432	11	763	AT4G33030.1	SQD1 (sulfoquinovosyldiacylglycerol 1); UDPsulfoquinovose synthase	Blast_report	333	9e-92
	Sulfolipid Synthase	At5g01220a	putative protein similarity to known protein : SqdX protein, Synechococcus PCC7942, EMBL:SP45308		0
	Sulfolipid Synthase	At5g01220b	(alternative splice form)		0
	Plastidial 2-Lysophosphatidylcholine Acyltransferase	no candidate			0
	Plastidial Glycerol-Phosphate Acyltransferase	At1g32200a	glycerol-3-phosphate acyltransferase.		0
	Plastidial Glycerol-Phosphate Acyltransferase	At1g32200b	(alternative splice form)		0
	Plastidial 1-acylglycerol-Phosphate Acyltransferase	At4g30580	putative protein		0
	Plastidial CDP-Diacylglycerol Synthetase	At2g45150	putative phosphatidate cytidylyltransferase	MomordicaCtg_7623	2	MomordicaCtg_7623	2	281	AT2G45150.2	phosphatidate cytidylyltransferase family protein	Blast_report	142	3e-35
				MomordicaCtg_15681		MomordicaCtg_15681	3	567	AT2G45150.3	phosphatidate cytidylyltransferase family protein	Blast_report	320	5e-88
	Plastidial CDP-Diacylglycerol Synthetase	At3g60620	phosphatidate cytidylyltransferase - like protein		0
	Plastidial CDP-Diacylglycerol Synthetase	At4g26770	putative CDP-diacylglycerol synthetase		0
	Plastidial Phosphatidylglycerol-Phosphate Synthase	At2g39290	putative CDP-diacylglycerol--glycerol-3-phosphate 3-phosphatidyltransferase	MomordicaCtg_4834	1	MomordicaCtg_4834	4	256	AT2G39290.1	PGPS1 (PHOSPHATIDYLGLYCEROLPHOSPHATE+SYNTHASE+1); CDP-alcohol phosphatidyltransferase	Blast_report	127	1e-30
	Plastidial Phosphatidylglycerol-Phosphate Phosphatase	no candidate			0
	Phosphatidylglycerol Desaturase (palmitate specific: FAD4)	no candidate			0
	Plastidial Oleate Desaturase (FAD6)	At4g30950	chloroplast omega-6 fatty acid desaturase (fad6)	MomordicaCtg_14323	2	MomordicaCtg_14323	6	562	AT4G30950.1	FAD6 (FATTY ACID DESATURASE 6); omega-6 fatty acid desaturase	Blast_report	188	2e-48
				MomordicaCtg_10343		MomordicaCtg_10343	3	295	AT4G30950.1	FAD6 (FATTY ACID DESATURASE 6); omega-6 fatty acid desaturase	Blast_report	192	3e-50
	Plastidial Linoleate Desaturase (FAD7/FAD8)	At3g11170	omega-3 fatty acid desaturase, chloroplast precursor		0
	Plastidial Linoleate Desaturase (FAD7/FAD8)	At5g05580	temperature-sensitive omega-3 fatty acid desaturase, chloroplast precursor		0
	Permease-like Protein of Outer Chloroplast Envelope	At1g19800	unknown protein		0
	ER Dihydroxyacetone-Phosphate Reductase	At2g40690	glycerol-3-phosphate dehydrogenase		0
	ER Dihydroxyacetone-Phosphate Reductase	At2g41540	glycerol-3-phosphate dehydrogenase	MomordicaCtg_2641	5	MomordicaCtg_2641	17	845	AT2G41540.3	GPDHC1; glycerol-3-phosphate dehydrogenase (NAD+)	Blast_report	514	1e-146
	ER Dihydroxyacetone-Phosphate Reductase	At2g41540	(alternative splice form)	MomordicaCtg_647	5	MomordicaCtg_647	8	622	AT2G41540.3	GPDHC1; glycerol-3-phosphate dehydrogenase (NAD+)	Blast_report	81	4e-16
				MomordicaCtg_8996		MomordicaCtg_8996	7	591	AT2G41540.3	GPDHC1; glycerol-3-phosphate dehydrogenase (NAD+)	Blast_report	342	9e-95
				MomordicaCtg_9236		MomordicaCtg_9236	5	337	AT2G41540.3	GPDHC1; glycerol-3-phosphate dehydrogenase (NAD+)	Blast_report	218	8e-58
				MomordicaCtg_10116		MomordicaCtg_10116	4	315	AT2G41540.3	GPDHC1; glycerol-3-phosphate dehydrogenase (NAD+)	Blast_report	112	4e-26
	ER Dihydroxyacetone-Phosphate Reductase	At3g07690	putative glycerol-3-phosphate dehydrogenase	MomordicaCtg_7420	1	MomordicaCtg_7420	2	197	AT3G07690.1	glycerol-3-phosphate dehydrogenase (NAD+)	Blast_report	105	5e-24
	ER Phosphatidylglycerol-Phosphate Phosphatase	no candidate			0
	Phosphatidylinositol Synthase	At1g68000	phosphatidylinositol synthase (PIS1)	MomordicaCtg_14163	1	MomordicaCtg_14163	7	382	AT1G68000.1	ATPIS1 (Arabidopsis thaliana phosphatidylinositol synthase 1); CDP-diacylglycerol-inositol 3-phosphatidyltransferase	Blast_report	99	7e-22
	Phosphatidylinositol synthase	At4g38570	putative phosphatidylinositol synthase	MomordicaCtg_2360	1	MomordicaCtg_2360	14	682	AT4G38570.1	CDP-diacylglycerol--inositol 3-phosphatidyltransferase, putative / phosphatidylinositol synthase, putative	Blast_report	289	1e-78
	Phosphatidylserine Synthase	no candidate			0
	Choline Kinase	At1g34100	putative protein		0
	Choline Kinase	At1g71697	choline kinase, putative		0
	Choline Kinase	At1g74320	putative choline kinase	MomordicaCtg_9206	2	MomordicaCtg_9206	6	594	AT1G74320.1	choline kinase, putative	Blast_report	249	2e-73
				MomordicaCtg_16423		MomordicaCtg_16423	2	495	AT1G74320.1	choline kinase, putative	Blast_report	145	1e-35
	Choline Kinase	At4g09760	choline kinase GmCK2p -like protein		0
	Ethanolamine Kinase	At2g26830	putative choline kinase		0
	CTP : Cholinephosphate Cytidylyltransferase	At2g32260	putative phospholipid cytidylyltransferase	MomordicaCtg_103	1	MomordicaCtg_103	75	1374	AT2G32260.1	cholinephosphate cytidylyltransferase, putative / phosphorylcholine transferase, putative / CTP:phosphocholine cytidylyltransferase, putative	Blast_report	466	1e-131
	CTP : Cholinephosphate Cytidylyltransferase	At4g15130	putative phosphocholine cytidylyltransferase		0
	CTP : Ethanolaminephosphate Cytidylyltransferase	At2g38670	putative phospholipid cytidylyltransferase	MomordicaCtg_481	4	MomordicaCtg_481	31	1236	AT2G38670.1	PECT1 (PHOSPHORYLETHANOLAMINE CYTIDYLYLTRANSFERASE 1); ethanolamine-phosphate cytidylyltransferase	Blast_report	560	1e-160
				MomordicaCtg_15046		MomordicaCtg_15046	4	576	AT2G38670.1	PECT1 (PHOSPHORYLETHANOLAMINE CYTIDYLYLTRANSFERASE 1); ethanolamine-phosphate cytidylyltransferase	Blast_report	79	2e-15
				MomordicaCtg_1814		MomordicaCtg_1814	4	552	AT2G38670.1	PECT1 (PHOSPHORYLETHANOLAMINE CYTIDYLYLTRANSFERASE 1); ethanolamine-phosphate cytidylyltransferase	Blast_report	244	2e-65
				MomordicaCtg_14813		MomordicaCtg_14813	5	312	AT2G38670.1	PECT1 (PHOSPHORYLETHANOLAMINE CYTIDYLYLTRANSFERASE 1); ethanolamine-phosphate cytidylyltransferase	Blast_report	108	7e-25
	Phosphatidylserine Decarboxylase	At4g25970a	putative phosphatidylserine decarboxylase		0
	Phosphatidylserine Decarboxylase	At4g25970b	(alternative splice form)		0
	Phosphatidylserine decarboxylase	At5g57190	phosphatidylserine decarboxylase		0
	Base-Exchange Enzyme	At1g15110	putative phosphatidylserine synthase	MomordicaCtg_2639	1	MomordicaCtg_2639	13	732	AT1G15110.2	phosphatidyl serine synthase family protein	Blast_report	235	1e-126
	Serine Palmitoyltransferase (LCB1)	At4g36480	serine C-palmitoyltransferase like protein	MomordicaCtg_3205	3	MomordicaCtg_3205	20	1036	AT4G36480.2	ATLCB1 (ARABIDOPSIS THALIANA SPHINGOLIPID LONGCHAIN BASE 1); serine C-palmitoyltransferase	Blast_report	574	1e-164
	Serine Palmitoyltransferase (LCB1)	At4g36480	(alternative splice form)	MomordicaCtg_4625	3	MomordicaCtg_4625	5	448	AT4G36480.2	ATLCB1 (ARABIDOPSIS THALIANA SPHINGOLIPID LONGCHAIN BASE 1); serine C-palmitoyltransferase	Blast_report	90	3e-19
				MomordicaCtg_12039		MomordicaCtg_12039	2	271	AT4G36480.2	ATLCB1 (ARABIDOPSIS THALIANA SPHINGOLIPID LONGCHAIN BASE 1); serine C-palmitoyltransferase	Blast_report	74	1e-14
	Serine Palmitoyltransferase (LCB2)	At3g48780	serine palmitoyltransferase-like protein		0
	Serine Palmitoyltransferase (LCB2)	At5g23670	serine palmitoyltransferase	MomordicaCtg_1916	1	MomordicaCtg_1916	82	1991	AT5G23670.2	LCB2 (Serine palmitoyltransferase LCB2 (long chain base) subunit gene); serine C-palmitoyltransferase	Blast_report	700	0
	Ketosphinganine Reductase	At3g06060	unknown protein	MomordicaCtg_5724	1	MomordicaCtg_5724	2	335	AT3G06060.1	short-chain dehydrogenase/reductase (SDR) family protein	Blast_report	86	4e-18
	Ketosphinganine Reductase	At5g19200	FVT1 - like protein		0
	ER Glycerol-Phosphate Acyltransferase	At5g06090	putative protein		0
	ER Glycerol-Phosphate Acyltransferase	At3g11430	unknown protein		0
	Ceramide Sphingobase C4 Hydroxylase	At1g14290	hypothetical protein	MomordicaCtg_14681	1	MomordicaCtg_14681	5	483	AT1G14290.1	acid phosphatase, putative	Blast_report	234	2e-62
	Ceramide Sphingobase C4 Hydroxylase	At1g69640	putative sterol desaturase	MomordicaCtg_14231	1	MomordicaCtg_14231	6	452	AT1G69640.1	acid phosphatase, putative	Blast_report	288	1e-78
	Ceramide Sphingobase delta-8 Desaturase	At2g46210	putative fatty acid desaturase/cytochrome b5 fusion protein		0
	Ceramide Sphingobase delta-8 Desaturase	At3g61580	delta-8 sphingolipid desaturase		0
	Glucosylceramide Synthase (Sterol Glucoside : Ceramide glucosyltransferase)	no candidate			0
	Ceramide Fatty Acyl Amide alpha-Hydroxylase	At2g34770	fatty acid hydroxylase (FAH1)	MomordicaCtg_772	2	MomordicaCtg_772	5	305	AT2G34770.1	FAH1 (FATTY ACID HYDROXYLASE 1); catalytic	Blast_report	67	2e-12
				MomordicaCtg_15889		MomordicaCtg_15889	3	277	AT2G34770.1	FAH1 (FATTY ACID HYDROXYLASE 1); catalytic	Blast_report	160	2e-40
	Ceramide Fatty Acyl Amide alpha-Hydroxylase	At4g20870	fatty acid hydroxylase-like protein	MomordicaCtg_8624	1	MomordicaCtg_8624	12	449	AT4G20870.1	fatty acid hydroxylase, putative	Blast_report	219	4e-58
	Plastidial 2-Lysophosphatidylcholine Acyltransferase	no candidate			0
	Plastidial 1-Lysophosphatidylcholine Acyltransferase	no candidate			0
	ER 1-Lysophosphatidate Acyltransferase	no candidate			0
	Phosphoethanolamine N-Methyltransferase	At1g48600	phosphoethanolamine N-methyltransferase, putative	MomordicaCtg_7257	1	MomordicaCtg_7257	2	278	AT1G48600.2	phosphoethanolamine N-methyltransferase 2, putative (NMT2)	Blast_report	114	2e-33
	Phosphoethanolamine N-Methyltransferase	At1g73600	phosphoethanolamine N-methyltransferase, putative	MomordicaCtg_12332	1	MomordicaCtg_12332	2	282	AT1G73600.1	phosphoethanolamine N-methyltransferase 3, putative (NMT3)	Blast_report	147	1e-36
	Phosphoethanolamine N-Methyltransferase	At3g18000	unknown protein		0
	Ceramide Sphingobase delta-4 Desaturase	At4g04930	putative fatty acid desaturase		0
	ER 2-Lysophosphatidate Acyltransferase (LPAAT)	At1g51260	putative acyl-CoA : 1-acylglycerol-3-phosphate acyltransferase		0
	ER 2-Lysophosphatidate Acyltransferase (LPAAT)	At1g75020a	(alternative splice form)		0
	ER 2-Lysophosphatidate Acyltransferase (LPAAT)	At1g75020b	putative acyl-CoA:1-acylglycerol-3-phosphate acyltransferase		0
	ER 2-Lysophosphatidate Acyltransferase (LPAAT)	At3g18850	hypothetical protein		0
	ER 2-Lysophosphatidate Acyltransferase (LPAAT)	At3g57650	1-acylglycerol-3-phosphate acyltransferase-like protein	MomordicaCtg_194	1	MomordicaCtg_194	45	1317	AT3G57650.1	LPAT2 (Lysophosphatidyl acyltransferase 2); 1-acylglycerol-3-phosphate O-acyltransferase	Blast_report	570	1e-163
	Acyltransferase	At1g01610	unknown protein		0
	Acyltransferase	At1g78690	unknown protein		0
	Acyltransferase	At1g80950	hypothetical protein	MomordicaCtg_3349	2	MomordicaCtg_3349	13	752	AT1G80950.1	phospholipid/glycerol acyltransferase family protein	Blast_report	261	4e-70
				MomordicaCtg_13509		MomordicaCtg_13509	19	735	AT1G80950.1	phospholipid/glycerol acyltransferase family protein	Blast_report	192	2e-49
	Acyltransferase	At2g27090	hypothetical protein	MomordicaCtg_2754	4	MomordicaCtg_2754	13	776	AT2G27090.1	similar to unknown protein [Arabidopsis thaliana] (TAIR:AT4G39790.1); similar to Protein of unknown function DUF630 [Medicago truncatula] (GB:ABE82615.1); contains InterPro domain Protein of unknown function DUF632; (InterPro:IPR006867); contains InterPro domain Protein of unknown function DUF630; (InterPro:IPR006868)	Blast_report	354	4e-98
				MomordicaCtg_15313		MomordicaCtg_15313	4	437	AT2G27090.1	similar to unknown protein [Arabidopsis thaliana] (TAIR:AT4G39790.1); similar to Protein of unknown function DUF630 [Medicago truncatula] (GB:ABE82615.1); contains InterPro domain Protein of unknown function DUF632; (InterPro:IPR006867); contains InterPro domain Protein of unknown function DUF630; (InterPro:IPR006868)	Blast_report	82	7e-17
				MomordicaCtg_15726		MomordicaCtg_15726	3	373	AT2G27090.1	similar to unknown protein [Arabidopsis thaliana] (TAIR:AT4G39790.1); similar to Protein of unknown function DUF630 [Medicago truncatula] (GB:ABE82615.1); contains InterPro domain Protein of unknown function DUF632; (InterPro:IPR006867); contains InterPro domain Protein of unknown function DUF630; (InterPro:IPR006868)	Blast_report	123	3e-29
				MomordicaCtg_7861		MomordicaCtg_7861	2	133	AT2G27090.1	similar to unknown protein [Arabidopsis thaliana] (TAIR:AT4G39790.1); similar to Protein of unknown function DUF630 [Medicago truncatula] (GB:ABE82615.1); contains InterPro domain Protein of unknown function DUF632; (InterPro:IPR006867); contains InterPro domain Protein of unknown function DUF630; (InterPro:IPR006868)	Blast_report	71	1e-13
	Acyltransferase	At2g38110	unknown protein		0
	Acyltransferase	At3g05510	hypothetical protein	MomordicaCtg_4427	1	MomordicaCtg_4427	5	116	AT3G05510.2	phospholipid/glycerol acyltransferase family protein	Blast_report	70	2e-13
	Acyltransferase	At4g00400	putative protein		0
	ER Phosphatidate Phosphatase	At1g15080	putative phosphatidic acid phosphatase		0
	Diacylglycerol Cholinephosphotransferase	At3g25585	aminoalcoholphosphotransferase, putative, 3' partial	MomordicaCtg_2077	1	MomordicaCtg_2077	31	726	AT3G25585.4	AAPT2 (AMINOALCOHOLPHOSPHOTRANSFERASE); phosphatidyltransferase	Blast_report	165	6e-45
	ER Oleate Desaturase	At3g12120	omega-6 fatty acid desaturase, endoplasmic reticulum (FAD2)	MomordicaCtg_28	4	MomordicaCtg_28	87	865	AT3G12120.2	FAD2 (FATTY ACID DESATURASE 2)	Blast_report	240	7e-64
				MomordicaCtg_3269		MomordicaCtg_3269	16	802	AT3G12120.2	FAD2 (FATTY ACID DESATURASE 2)	Blast_report	342	1e-94
				MomordicaCtg_2013		MomordicaCtg_2013	15	654	AT3G12120.2	FAD2 (FATTY ACID DESATURASE 2)	Blast_report	236	9e-63
				MomordicaCtg_11626		MomordicaCtg_11626	2	248	AT3G12120.2	FAD2 (FATTY ACID DESATURASE 2)	Blast_report	156	2e-39
	ER Linoleate Desaturase	At2g29980	omega-3 fatty acid desaturase		0
	ER CDP-Diacylglycerol Synthetase	At1g62430	hypothetical protein (phosphatidate cytidylyltransferase signature)	MomordicaCtg_635	1	MomordicaCtg_635	9	458	AT1G62430.1	ATCDS1 (CDP-diacylglycerol synthase 1); phosphatidate cytidylyltransferase	Blast_report	112	1e-25
	ER CDP-Diacylglycerol Synthetase	At4g22340	CDP-diacylglycerol synthetase-like protein	MomordicaCtg_1275	2	MomordicaCtg_1275	23	1186	AT4G22340.3	phosphatidate cytidylyltransferase	Blast_report	599	1e-171
				MomordicaCtg_828		MomordicaCtg_828	6	696	AT4G22340.3	phosphatidate cytidylyltransferase	Blast_report	198	2e-51
	ER Phosphatidylglycerophosphate Synthase	At3g55030	phosphatidylglycerophosphate synthase - like protein		0
	Acyl-Ceramide Synthase (activity is not documented in plants)	At1g27480	hypothetical protein		0
	Ceramide Synthase (Acyl-CoA : Sphingobase Acyltransferase)	At3g25540	unknown protein		0
	Ceramide Synthase (Acyl-CoA : Sphingobase Acyltransferase)	At3g19260	longevity factor like protein		0
	Ceramide Synthase (Acyl-CoA : Sphingobase Acyltransferase)	At1g13580	hypothetical protein	MomordicaCtg_12543	2	MomordicaCtg_12543	2	375	AT1G13580.2	LAG13 (LAG1 LONGEVITY ASSURANCE HOMOLOG 3)	Blast_report	143	2e-35
				MomordicaCtg_4740		MomordicaCtg_4740	3	254	AT1G13580.2	LAG13 (LAG1 LONGEVITY ASSURANCE HOMOLOG 3)	Blast_report	151	1e-37
	Ceramidase / Ceramide Synthase (Acyl-CoA-independent)	At4g22330	Acyl-CoA independent ceramide synthase (AtCES1)	MomordicaCtg_7277	2	MomordicaCtg_7277	2	297	AT4G22330.1	ATCES1 (ATCES1); catalytic	Blast_report	187	2e-48
				MomordicaCtg_6386		MomordicaCtg_6386	2	254	AT4G22330.1	ATCES1 (ATCES1); catalytic	Blast_report	170	2e-43
	Glucosylceramide Synthase (UDP-Glucose : Ceramide Glucosyltransferase)	At2g19880	unknown protein		0
	Mitochondrial Ketoacyl-ACP Synthase	At2g04540	3-oxoacyl carrier protein synthase		0
	alpha-Ketoacid Decarboxylase E1 alpha subunit, branched chain alpha-ketoacid dehydrogenase complex	At1g21400	branched-chain alpha keto-acid dehydrogenase, putative	MomordicaCtg_9447	1	MomordicaCtg_9447	6	509	AT1G21400.1	2-oxoisovalerate dehydrogenase, putative / 3-methyl-2-oxobutanoate dehydrogenase, putative / branched-chain alpha-keto acid dehydrogenase E1 alpha subunit, putative	Blast_report	156	1e-55
	alpha-Ketoacid Decarboxylase E1 alpha subunit, branched chain alpha-ketoacid dehydrogenase complex	At5g09300	branched-chain alpha keto-acid dehydrogenase E1 alpha subunit-like protein	MomordicaCtg_152	2	MomordicaCtg_152	48	1309	AT5G09300.2	2-oxoisovalerate dehydrogenase, putative / 3-methyl-2-oxobutanoate dehydrogenase, putative / branched-chain alpha-keto acid dehydrogenase E1 alpha subunit, putative	Blast_report	613	1e-176
				MomordicaCtg_1766		MomordicaCtg_1766	12	364	AT5G09300.2	2-oxoisovalerate dehydrogenase, putative / 3-methyl-2-oxobutanoate dehydrogenase, putative / branched-chain alpha-keto acid dehydrogenase E1 alpha subunit, putative	Blast_report	73	2e-14
	alpha-Ketoacid Decarboxylase E1 beta subunit, branched chain alpha-ketoacid dehydrogenase complex	At1g55510	branched chain alpha-keto acid dehydrogenase E1 beta subunit	MomordicaCtg_1593	1	MomordicaCtg_1593	20	1258	AT1G55510.1	BCDH BETA1 (BRANCHED-CHAIN ALPHA-KETO ACID DECARBOXYLASE E1 BETA SUBUNIT); 3-methyl-2-oxobutanoate dehydrogenase (2-methylpropanoyl-transferring)	Blast_report	342	1e-178
	alpha-Ketoacid Decarboxylase E1 beta subunit, branched chain alpha-ketoacid dehydrogenase complex	At3g13450	branched chain alpha-keto acid dehydrogenase E1 beta subunit		0
	Dihydrolipoamide Transacylase, branched chain alpha-ketoacid dehydrogenase complex	At3g06850	branched chain alpha-keto acid dehydrogenase E2 subunit	MomordicaCtg_135	2	MomordicaCtg_135	59	1164	AT3G06850.2	DIN3/LTA1 (DARK INDUCIBLE 3); alpha-ketoacid dehydrogenase	Blast_report	409	1e-114
				MomordicaCtg_13412		MomordicaCtg_13412	25	645	AT3G06850.2	DIN3/LTA1 (DARK INDUCIBLE 3); alpha-ketoacid dehydrogenase	Blast_report	128	3e-30
	Mitochondrial Dihydrolipoamide Dehydrogenase, branched chain alpha-ketoacid dehydrogenase complex	At1g48030	lipoamide dehydrogenase precursor	MomordicaCtg_4519	1	MomordicaCtg_4519	5	280	AT1G48030.2	dihydrolipoamide dehydrogenase 1, mitochondrial / lipoamide dehydrogenase 1 (MTLPD1)	Blast_report	172	3e-44
	Mitochondrial Dihydrolipoamide Dehydrogenase, branched chain alpha-ketoacid dehydrogenase complex	At3g17240	lipoamide dehydrogenase precursor	MomordicaCtg_15702	1	MomordicaCtg_15702	3	306	AT3G17240.3	LPD2 (LIPOAMIDE DEHYDROGENASE 2); FAD binding / dihydrolipoyl dehydrogenase/ disulfide oxidoreductase/ oxidoreductase	Blast_report	188	7e-49
	Isovaleryl-CoA Dehydrogenase	At3g45300	isovaleryl-CoA-dehydrogenase precursor (IVD)	MomordicaCtg_258	3	MomordicaCtg_258	36	1078	AT3G45300.1	IVD (ISOVALERYL-COA-DEHYDROGENASE)	Blast_report	543	1e-155
	Isovaleryl-CoA Dehydrogenase	At3g45300	(alternative splice form)	MomordicaCtg_3760	3	MomordicaCtg_3760	8	280	AT3G45300.1	IVD (ISOVALERYL-COA-DEHYDROGENASE)	Blast_report	82	4e-17
				MomordicaCtg_13834		MomordicaCtg_13834	10	278	AT3G45300.1	IVD (ISOVALERYL-COA-DEHYDROGENASE)	Blast_report	90	2e-19
	Methylcrotonyl-CoA Carboxylase, biotinylated subunit	At1g03090	putative 3-methylcrotonyl-CoA carboxylase	MomordicaCtg_15575	5	MomordicaCtg_15575	3	380	AT1G03090.1	MCCA (3-methylcrotonyl-CoA carboxylase 1)	Blast_report	84	2e-17
				MomordicaCtg_7765		MomordicaCtg_7765	2	344	AT1G03090.1	MCCA (3-methylcrotonyl-CoA carboxylase 1)	Blast_report	142	3e-35
				MomordicaCtg_14384		MomordicaCtg_14384	6	253	AT1G03090.1	MCCA (3-methylcrotonyl-CoA carboxylase 1)	Blast_report	126	3e-30
				MomordicaCtg_4565		MomordicaCtg_4565	4	252	AT1G03090.1	MCCA (3-methylcrotonyl-CoA carboxylase 1)	Blast_report	84	2e-17
				MomordicaCtg_4688		MomordicaCtg_4688	4	467	AT1G03090.2	MCCA (3-methylcrotonyl-CoA carboxylase 1)	Blast_report	239	4e-64
	Methylcrotonyl-CoA Carboxylase, non-biotinylated subunit	At4g34030	putative protein	MomordicaCtg_171	1	MomordicaCtg_171	54	2011	AT4G34030.1	MCCB (3-METHYLCROTONYL-COA CARBOXYLASE); biotin carboxylase	Blast_report	568	0
	Mitochondrial Enoyl-CoA Hydratase	At3g60510	enoyl-CoA-hydratase-like protein	MomordicaCtg_17802	1	MomordicaCtg_17802	2	319	AT3G60510.2	catalytic	Blast_report	108	7e-25
	Mitochondrial Enoyl-CoA Hydratase	At4g31810	enoyl-CoA-hydratase-like protein		0
	Mitochondrial Glycerol-Phosphate Acyltransferase	At1g02390	putative protein		0
	Mitochondrial Glycerol-Phosphate Acyltransferase	At1g06520	unknown protein	MomordicaCtg_6195	1	MomordicaCtg_6195	3	290	AT1G06520.1	ATGPAT1/GPAT1 (GLYCEROL-3-PHOSPHATE ACYLTRANSFERASE 1); 1-acylglycerol-3-phosphate O-acyltransferase/ acyltransferase	Blast_report	80	2e-16
	Mitochondrial Glycerol-Phosphate Acyltransferase	At4g01950	predicted protein of unknown function		0
	Mitochondrial 2-Lysophosphatidate Acyltransferase	At4g30580			0
	Mitochondrial Phosphatidate Phosphatase	At3g02600	putative phosphatidate phosphohydrolase		0
	Mitochondrial Acyl Carrier Protein	At1g65290	Similar to acyl carrier protein, mitochondrial precursor (ACP)	MomordicaCtg_206	1	MomordicaCtg_206	46	779	AT1G65290.1	acyl carrier family protein / ACP family protein	Blast_report	179	1e-45
	Mitochondrial Acyl Carrier Protein	At2g44620	acyl carrier protein	MomordicaCtg_8256	1	MomordicaCtg_8256	26	354	AT2G44620.1	mtACP-1 (MITOCHONDRIAL ACYL CARRIER PROTEIN 1); acyl carrier	Blast_report	88	1e-27
	Mitochondrial Acyl Carrier Protein	At5g47630	acyl carrier protein-like	MomordicaCtg_5562	1	MomordicaCtg_5562	3	279	AT5G47630.2	acyl carrier family protein / ACP family protein	Blast_report	84	2e-17
	Mitochondrial Ketoacyl-ACP Reductase	At1g63380	reductase, putative		0
	Mitochondrial CDP-Diacylglycerol Synthetase	no candidate			0
	Mitochondrial Hydroxyacyl-ACP Dehydrase	no candidate			0
	Mitochondrial Enoyl-ACP Reductase	no candidate			0
	Mitochondrial Lipoate Synthase	At2g20860	lipoic acid synthase (LIP1)	MomordicaCtg_16608	2	MomordicaCtg_16608	2	404	AT2G20860.1	LIP1 (Lipoic acid synthase 1); lipoic acid synthase	Blast_report	145	1e-35
						MomordicaCtg_17498	2	373	AT2G20860.1	LIP1 (Lipoic acid synthase 1); lipoic acid synthase	Blast_report	125	7e-30
	Mitochondrial Lipoyltransferase	At1g04640	lipoyltransferase		0
	Mitochondrial Lipoyltransferase	At1g47580	hypothetical protein		0
	Mitochondrial Phosphatidylglycerol-Phosphate Synthase	At4g04870	putative phosphatidylglycerotransferase	MomordicaCtg_2110	1	MomordicaCtg_2110	43	1472	AT4G04870.1	CLS (CARDIOLIPIN SYNTHASE); cardiolipin synthase/ phosphatidyltransferase	Blast_report	392	1e-109
	Mitochondrial Phosphatidylglycerol-Phosphate Phosphatase	no candidate			0
	Cardiolipin Synthase	no candidate			0
	Mitochondrial Diacylglycerol Cholinephosphotransferase (activity is not documented in plants)	At1g13560	hypothetical protein	MomordicaCtg_2076	2	MomordicaCtg_2076	52	1215	AT1G13560.1	AAPT1 (AMINOALCOHOLPHOSPHOTRANSFERASE 1); phosphatidyltransferase	Blast_report	530	1e-166
				MomordicaCtg_13153		MomordicaCtg_13153	2	318	AT1G13560.1	AAPT1 (AMINOALCOHOLPHOSPHOTRANSFERASE 1); phosphatidyltransferase	Blast_report	174	1e-44
	Mitochondrial Glycerol-3-Phosphate Dehydrogenase	At3g10370	putative glycerol-3-phosphate dehydrogenase		0
	Mitochondrial Phosphatidylserine Decarboxylase	At4g16700	decarboxylase like protein	MomordicaCtg_18214	3	MomordicaCtg_18214	2	328	AT4G16700.1	phosphatidylserine decarboxylase	Blast_report	70	2e-13
				MomordicaCtg_17093		MomordicaCtg_17093	2	263	AT4G16700.1	phosphatidylserine decarboxylase	Blast_report	106	4e-24
				MomordicaCtg_7857		MomordicaCtg_7857	2	251	AT4G16700.1	phosphatidylserine decarboxylase	Blast_report	77	2e-27
	Acyl-CoA : Diacylglycerol Acyltransferase	At2g19450	diacylglycerol O-acyltransferase	MomordicaCtg_13453	3	MomordicaCtg_13453	17	1068	AT2G19450.1	TAG1 (TRIACYLGLYCEROL BIOSYNTHESIS DEFECT 1); diacylglycerol O-acyltransferase	Blast_report	290	1e-78
				MomordicaCtg_876		MomordicaCtg_876	9	593	AT2G19450.1	TAG1 (TRIACYLGLYCEROL BIOSYNTHESIS DEFECT 1); diacylglycerol O-acyltransferase	Blast_report	332	1e-91
				MomordicaCtg_628		MomordicaCtg_628	9	461	AT2G19450.1	TAG1 (TRIACYLGLYCEROL BIOSYNTHESIS DEFECT 1); diacylglycerol O-acyltransferase	Blast_report	160	2e-40
	Acyl-CoA : Diacylglycerol Acyltransferase	At3g51520	putative protein	MomordicaCtg_4767	1	MomordicaCtg_4767	2	219	AT3G51520.1	diacylglycerol acyltransferase family	Blast_report	103	2e-23
	Oil-body Oleosin	At1g48990	putative oleosin protein		0
	Oil-body Oleosin	At2g25890	putative oleosin		0
	Oil-body Oleosin	At3g01570	putative oleosin		0
	Oil-body Oleosin	At3g18570	hypothetical protein		0
	Oil-body Oleosin	At3g27660	oleosin isoform	MomordicaCtg_11	1	MomordicaCtg_11	119	499	AT3G27660.1	OLEO4 (OLEOSIN4)	Blast_report	91	3e-19
	Oil-body Oleosin	At4g25140	18.5 kDa oleosin	MomordicaCtg_2280	1	MomordicaCtg_2280	16	480	AT4G25140.1	OLEO1 (OLEOSIN1)	Blast_report	78	2e-15
	Oil-body Oleosin	At5g40420	oleosin		0
	Oil-body Oleosin	At5g51210	oleosin-like		0
	Caleosin	At1g23240	conserved hypothetical protein		0
	Caleosin	At1g23250	conserved hypothetical protein protein		0
	Caleosin	At1g70670	unknown protein		0
	Caleosin	At1g70680	unknown protein		0
	Caleosin	At2g33380	putative calcium-binding EF-hand protein		0
	Caleosin	At4g26740	embryo-specific protein 1 (ATS1)		0
	Caleosin	At5g55240	embryo-specific protein 1; Ca2+-binding EF-hand protein-like	MomordicaCtg_6765	1	MomordicaCtg_6765	2	338	AT5G55240.1	caleosin-related family protein / embryo-specific protein, putative	Blast_report	189	3e-49
	Phosphatidylcholine : Diacylglycerol Acyltransferase	At3g44830	putative protein	MomordicaCtg_3028	2	MomordicaCtg_3028	49	703	AT3G44830.1	lecithin:cholesterol acyltransferase family protein / LACT family protein	Blast_report	216	8e-57
				MomordicaCtg_2714		MomordicaCtg_2714	10	368	AT3G44830.1	lecithin:cholesterol acyltransferase family protein / LACT family protein	Blast_report	98	1e-21
	Phosphatidylcholine : Diacylglycerol Acyltransferase	At5g13640	putative protein		0
	Monoacylglycerol Transacylase	At3g51520		MomordicaCtg_4767	1	MomordicaCtg_4767	2	219	AT3G51520.1	diacylglycerol acyltransferase family	Blast_report	103	2e-23
	Diacylglycerol Transacylase	no candidate			0
	Triacylglycerol Lipase	At1g10740	putative lipase	MomordicaCtg_4497	1	MomordicaCtg_4497	5	451	AT1G10740.1	similar to unknown protein [Arabidopsis thaliana] (TAIR:AT1G23330.1); similar to Os05g0408300 [Oryza sativa (japonica cultivar-group)] (GB:NP_001055523.1); similar to Lipase precursor (Triacylglycerol lipase) [Contains: Lipase 86 kDa form; Lipase 46 kDa form] (GB:P04635); contains domain no description (G3D.3.40.50.1820); contains domain alpha/beta-Hydrolases (SSF53474)	Blast_report	232	8e-62
	Triacylglycerol Lipase	At2g15230	putative lysosomal acid lipase	MomordicaCtg_1996	4	MomordicaCtg_1996	44	1066	AT2G15230.1	ATLIP1 (ARABIDOPSIS THALIANA LIPASE 1); galactolipase/ hydrolase/ phospholipase/ triacylglycerol lipase	Blast_report	213	2e-55
				MomordicaCtg_376		MomordicaCtg_376	15	653	AT2G15230.1	ATLIP1 (ARABIDOPSIS THALIANA LIPASE 1); galactolipase/ hydrolase/ phospholipase/ triacylglycerol lipase	Blast_report	206	1e-53
				MomordicaCtg_3167		MomordicaCtg_3167	7	379	AT2G15230.1	ATLIP1 (ARABIDOPSIS THALIANA LIPASE 1); galactolipase/ hydrolase/ phospholipase/ triacylglycerol lipase	Blast_report	164	1e-41
				MomordicaCtg_13251		MomordicaCtg_13251	10	326	AT2G15230.1	ATLIP1 (ARABIDOPSIS THALIANA LIPASE 1); galactolipase/ hydrolase/ phospholipase/ triacylglycerol lipase	Blast_report	139	5e-34
	Triacylglycerol Lipase	At5g18630	triacylglycerol lipase-like protein	MomordicaCtg_2548	1	MomordicaCtg_2548	7	515	AT5G18630.1	lipase class 3 family protein	Blast_report	251	2e-67
	Triacylglycerol Lipase	At5g18640	triacylglycerol lipase-like protein		0
	Fatty Acid Alcohol Oxidase	At1g03990	unknown protein		0
	Fatty Acid Alcohol Oxidase	At3g23410	unknown protein	MomordicaCtg_4789	1	MomordicaCtg_4789	4	305	AT3G23410.1	alcohol oxidase-related	Blast_report	155	5e-39
	Fatty Acid Alcohol Oxidase	At4g19380	putative protein		0
	Fatty Acid Alcohol Oxidase	At4g28570	putative protein		0
	Peroxisomal Long-Chain Acyl-CoA Synthetase	At3g05970	putative long-chain-fatty-acid--CoA ligase		0
	Peroxisomal Long-Chain Acyl-CoA Synthetase	At5g27600	long-chain-fatty-acid-CoA ligase-like protein		0
	Peroxisomal Fatty Acid Acyl-CoA Transporter	At4g39850a	putative protein		0
	Peroxisomal Fatty Acid Acyl-CoA Transporter	At4g39850b	(alternative splice form)		0
	Monoacylglycerol Lipase	At1g11090	lysophospholipase isolog		0
	Monoacylglycerol Lipase	At1g18360	lysophospholipase homolog, putative		0
	Monoacylglycerol Lipase	At1g52760	putative lipase		0
	Monoacylglycerol Lipase	At1g73480	lysophospholipase homolog, putative		0
	Monoacylglycerol Lipase	At1g77420	putative lipase		0
	Monoacylglycerol Lipase	At2g39400	putative phospholipase		0
	Monoacylglycerol Lipase	At2g39410	putative phospholipase	MomordicaCtg_6165	1	MomordicaCtg_6165	3	294	AT2G39410.2	hydrolase, alpha/beta fold family protein	Blast_report	93	6e-25
	Monoacylglycerol Lipase	At2g39420	putative phospholipase		0
	Monoacylglycerol Lipase	At2g47630	putative phospholipase		0
	Monoacylglycerol Lipase	At3g55180	lipase -like protein		0
	Monoacylglycerol Lipase	At3g55190	lipase -like protein		0
	Monoacylglycerol Lipase	At5g11650	lysophospholipase - like protein	MomordicaCtg_6493	1	MomordicaCtg_6493	2	439	AT5G11650.1	hydrolase, alpha/beta fold family protein	Blast_report	247	2e-66
	Monoacylglycerol Lipase	At5g16120	lipase-like protein	MomordicaCtg_9588	2	MomordicaCtg_9588	4	475	AT5G16120.1	hydrolase, alpha/beta fold family protein	Blast_report	192	8e-50
				MomordicaCtg_9970		MomordicaCtg_9970	2	372	AT5G16120.1	hydrolase, alpha/beta fold family protein	Blast_report	198	8e-52
	Acyl-CoA Oxidase	At1g06290	acyl-CoA oxidase, putative, 3' partial		0
	Acyl-CoA Oxidase	At1g06310	hypothetical protein		0
	Acyl-CoA Oxidase	At2g35690	putative acyl-CoA oxidase		0
	Acyl-CoA Oxidase	At3g51840	acyl-CoA dehydrogenase	MomordicaCtg_2230	2	MomordicaCtg_2230	21	925	AT3G51840.1	ACX4 (ACYL-COA OXIDASE 4); oxidoreductase	Blast_report	328	2e-90
				MomordicaCtg_8885		MomordicaCtg_8885	7	375	AT3G51840.1	ACX4 (ACYL-COA OXIDASE 4); oxidoreductase	Blast_report	218	6e-58
	Acyl-CoA Oxidase	At4g16760	acyl-CoA oxidase like protein	MomordicaCtg_347	2	MomordicaCtg_347	37	1381	AT4G16760.1	ACX1 (ACYL-COA OXIDASE 1)	Blast_report	647	0
				MomordicaCtg_271		MomordicaCtg_271	25	1176	AT4G16760.1	ACX1 (ACYL-COA OXIDASE 1)	Blast_report	518	1e-147
	Acyl-CoA Oxidase	At5g65110	acyl-CoA oxidase	MomordicaCtg_11875	1	MomordicaCtg_11875	2	444	AT5G65110.1	ACX2 (ACYL-COA OXIDASE 2); acyl-CoA oxidase	Blast_report	94	3e-20
	Peroxisomal Enoyl-CoA Hydratase	At1g60550	putative enoyl-CoA hydratase/isomerase		0
	Peroxisomal Enoyl-CoA Hydratase	At5g43280	enoyl-CoA hydratase-like protein		0
	Hydroxyacyl-CoA Dehydrogenase	At3g15290	putative 3-hydroxybutyryl-CoA dehydrogenase	MomordicaCtg_2374	1	MomordicaCtg_2374	13	587	AT3G15290.1	3-hydroxybutyryl-CoA dehydrogenase, putative	Blast_report	303	6e-83
	Ketoacyl-CoA thiolase	At1g04710	putative acetyl-CoA acyltransferase		0
	Ketoacyl-CoA thiolase	At2g33150	3-ketoacyl-CoA thiolase	MomordicaCtg_50	3	MomordicaCtg_50	68	1643	AT2G33150.1	PED1 (PEROXISOME DEFECTIVE 1); acetyl-CoA C-acyltransferase	Blast_report	799	0
				MomordicaCtg_1632		MomordicaCtg_1632	6	398	AT2G33150.1	PED1 (PEROXISOME DEFECTIVE 1); acetyl-CoA C-acyltransferase	Blast_report	204	1e-53
				MomordicaCtg_16564		MomordicaCtg_16564	2	324	AT2G33150.1	PED1 (PEROXISOME DEFECTIVE 1); acetyl-CoA C-acyltransferase	Blast_report	164	1e-41
	Ketoacyl-CoA thiolase	At5g48880	3-keto-acyl-CoA thiolase 2	MomordicaCtg_1520	1	MomordicaCtg_1520	9	505	AT5G48880.3	KAT5/PKT1/PKT2 (PEROXISOMAL 3-KETO-ACYL-COA THIOLASE 1, PEROXISOMAL 3-KETO-ACYL-COA THIOLASE 2); acetyl-CoA C-acyltransferase	Blast_report	235	1e-62
	Fatty Acid Multifunctional Protein	At3g06860	fatty acid multifunctional protein (AtMFP2)	MomordicaCtg_1454	4	MomordicaCtg_1454	69	2184	AT3G06860.1	MFP2 (MULTIFUNCTIONAL PROTEIN); enoyl-CoA hydratase	Blast_report	588	0
	Fatty Acid Multifunctional Protein	At3g06860	(alternative splice form)	MomordicaCtg_8436	4	MomordicaCtg_8436	15	933	AT3G06860.1	MFP2 (MULTIFUNCTIONAL PROTEIN); enoyl-CoA hydratase	Blast_report	416	1e-127
				MomordicaCtg_8453		MomordicaCtg_8453	14	777	AT3G06860.1	MFP2 (MULTIFUNCTIONAL PROTEIN); enoyl-CoA hydratase	Blast_report	313	1e-87
				MomordicaCtg_8452		MomordicaCtg_8452	2	350	AT3G06860.1	MFP2 (MULTIFUNCTIONAL PROTEIN); enoyl-CoA hydratase	Blast_report	160	1e-45
	Fatty Acid Multifunctional Protein	At4g29010	AIM1 protein	MomordicaCtg_13266	4	MomordicaCtg_13266	45	1298	AT4G29010.1	AIM1 (ABNORMAL INFLORESCENCE MERISTEM); enoyl-CoA hydratase	Blast_report	467	1e-132
				MomordicaCtg_3283		MomordicaCtg_3283	16	682	AT4G29010.1	AIM1 (ABNORMAL INFLORESCENCE MERISTEM); enoyl-CoA hydratase	Blast_report	343	7e-95
				MomordicaCtg_5261		MomordicaCtg_5261	4	402	AT4G29010.1	AIM1 (ABNORMAL INFLORESCENCE MERISTEM); enoyl-CoA hydratase	Blast_report	75	9e-15
				MomordicaCtg_11482		MomordicaCtg_11482	2	274	AT4G29010.1	AIM1 (ABNORMAL INFLORESCENCE MERISTEM); enoyl-CoA hydratase	Blast_report	150	2e-37
	Dienoyl-CoA Reductase	At3g12800	unknown protein	MomordicaCtg_16468	1	MomordicaCtg_16468	2	174	AT3G12800.1	short-chain dehydrogenase/reductase (SDR) family protein	Blast_report	68	6e-13
	Hydroxyisobutyryl-CoA Hydrolase	At2g30650	3-hydroxyisobutyryl-coenzyme A hydrolase		0
	Hydroxyisobutyryl-CoA Hydrolase	At2g30660	3-hydroxyisobutyryl-coenzyme A hydrolase		0
	Hydroxyisobutyryl-CoA Hydrolase	At5g65940	3-hydroxyisobutyryl-coenzymeA hydrolase	MomordicaCtg_1733	2	MomordicaCtg_1733	11	868	AT5G65940.1	CHY1 (BETA-HYDROXYISOBUTYRYL-COA HYDROLASE 1); 3-hydroxyisobutyryl-CoA hydrolase	Blast_report	302	1e-116
				MomordicaCtg_16038		MomordicaCtg_16038	3	266	AT5G65940.3	CHY1 (BETA-HYDROXYISOBUTYRYL-COA HYDROLASE 1)	Blast_report	76	4e-15
	Acyl-CoA Dehydrogenase (activity is not documented in plants)	At3g06810	acetyl-coA dehydrogenase, putative	MomordicaCtg_5393	2	MomordicaCtg_5393	3	352	AT3G06810.1	acyl-CoA dehydrogenase-related	Blast_report	162	5e-41
				MomordicaCtg_10991		MomordicaCtg_10991	3	335	AT3G06810.1	acyl-CoA dehydrogenase-related	Blast_report	133	3e-32
	Diacylglycerol Kinase	At2g18730	putative diacylglycerol kinase	MomordicaCtg_2785	1	MomordicaCtg_2785	4	255	AT2G18730.1	diacylglycerol kinase, putative	Blast_report	75	6e-28
	Diacylglycerol Kinase	At2g20900	putative diacylglycerol kinase	MomordicaCtg_1714	5	MomordicaCtg_1714	9	513	AT2G20900.4	diacylglycerol kinase	Blast_report	89	1e-18
	Diacylglycerol Kinase	At2g20900	(alternative splice form)	MomordicaCtg_3848	5	MomordicaCtg_3848	8	414	AT2G20900.4	diacylglycerol kinase	Blast_report	224	1e-59
				MomordicaCtg_3969		MomordicaCtg_3969	7	299	AT2G20900.4	diacylglycerol kinase	Blast_report	160	2e-40
				MomordicaCtg_4209		MomordicaCtg_4209	4	271	AT2G20900.4	diacylglycerol kinase	Blast_report	137	1e-33
				MomordicaCtg_4210		MomordicaCtg_4210	2	208	AT2G20900.4	diacylglycerol kinase	Blast_report	80	2e-16
	Diacylglycerol Kinase	At4g28130	putative diacylglycerol kinase (fragment)		0
	Diacylglycerol Kinase	At4g30340	putative protein		0
	Diacylglycerol Kinase	At5g07920	diacylglycerol kinase (ATDGK1)	MomordicaCtg_4922	2	MomordicaCtg_4922	4	384	AT5G07920.1	DGK1 (DIACYLGLYCEROL KINASE 1, DIACYLGLYCEROL KINASE1); diacylglycerol kinase	Blast_report	74	8e-16
				MomordicaCtg_16056		MomordicaCtg_16056	3	293	AT5G07920.1	DGK1 (DIACYLGLYCEROL KINASE 1, DIACYLGLYCEROL KINASE1); diacylglycerol kinase	Blast_report	87	1e-18
	Diacylglycerol Kinase	At5g57690	diacylglycerol kinase-like protein		0
	Diacylglycerol Kinase	At5g63770	diacylglycerol kinase		0
	Secretory Phospholipase A2	At2g19690	hypothetical protein - phospholipase A(2)-like		0
	Secretory Phospholipase A2	At4g29070	hypothetical protein - some similarity to secretory PLA(2)		0
	Secretory Phospholipase A2	At4g29460	hypothetical protein - phospholipase A(2)-like		0
	Secretory Phospholipase A2	At4g29470	hypothetical protein - phospholipase A(2)-like		0
	Cytosolic Phospholipase A2	At1g61850	hypothetical protein, with similarities to mammalian iPLA(2)		0
	Cytosolic Phospholipase A2	At3g45880	phospholipase-like protein (human cPLA2 beta)		0
	Lysophospholipase	At1g52700	hypothetical protein		0
	Lysophospholipase	At1g64670	hypothetical protein		0
	Lysophospholipase	At3g10840	putative alpha/beta hydrolase	MomordicaCtg_2731	1	MomordicaCtg_2731	9	595	AT3G10840.1	hydrolase, alpha/beta fold family protein	Blast_report	139	2e-33
	Lysophospholipase	At3g15650	putative lysophospholipase		0
	Lysophospholipase	At4g22300	putative protein	MomordicaCtg_2134	3	MomordicaCtg_2134	21	693	AT4G22300.1	carboxylic ester hydrolase	Blast_report	207	5e-54
				MomordicaCtg_3751		MomordicaCtg_3751	9	325	AT4G22300.1	carboxylic ester hydrolase	Blast_report	65	9e-12
				MomordicaCtg_13362		MomordicaCtg_13362	7	229	AT4G22300.1	carboxylic ester hydrolase	Blast_report	116	3e-27
	Lysophospholipase	At5g14980	lysophospholipase -like protein		0
	Lysophospholipase	At5g17780	putative protein		0
	Lysophospholipase	At5g19290	phospholipase-like protein		0
	Lysophospholipase	At5g20060	putative protein	MomordicaCtg_9178	2	MomordicaCtg_9178	5	486	AT5G20060.3	carboxylic ester hydrolase	Blast_report	184	3e-47
				MomordicaCtg_14803		MomordicaCtg_14803	5	411	AT5G20060.3	carboxylic ester hydrolase	Blast_report	184	1e-47
	Galactolipase	no candidate			0
	DAD1-like Acylhydrolase	At1g05800	hypothetical protein		0
	DAD1-like Acylhydrolase	At1g06250	lipase-like protein		0
	DAD1-like Acylhydrolase	At1g06800	lipase, putative		0
	DAD1-like Acylhydrolase	At1g30370	hypothetical protein		0
	DAD1-like Acylhydrolase	At1g51440	hypothetical protein		0
	DAD1-like Acylhydrolase	At2g30550	putative lipase		0
	DAD1-like Acylhydrolase	At2g31100	putative lipase		0
	DAD1-like Acylhydrolase	At2g31690	putative triacylglycerol lipase		0
	DAD1-like Acylhydrolase	At2g42690	putative lipase		0
	DAD1-like Acylhydrolase	At2g44810	putative triacylglycerol lipase		0
	DAD1-like Acylhydrolase	At4g16820	triacylglycerol lipase like protein		0
	DAD1-like Acylhydrolase	At4g18550	lipase-like protein		0
	Cytosolic Lipoxygenase	At1g55020	hypothetical protein	MomordicaCtg_5055	2	MomordicaCtg_5055	4	445	AT1G55020.1	LOX1 (Lipoxygenase 1); lipoxygenase	Blast_report	60	1e-19
				MomordicaCtg_12214		MomordicaCtg_12214	2	242	AT1G55020.1	LOX1 (Lipoxygenase 1); lipoxygenase	Blast_report	109	4e-25
	Cytosolic Lipoxygenase	At3g22400a	putative lipoxygenase		0
	Cytosolic Lipoxygenase	At3g22400b	(alternative splice form)		0
	Plastidial Lipoxygenase	At1g17420	lipoxygenase		0
	Plastidial Lipoxygenase	At1g67560	putative lipoxygenase		0
	Plastidial Lipoxygenase	At1g72520	putative lipoxygenase		0
	Plastidial Lipoxygenase	At3g45140	lipoxygenase AtLOX2		0
	Allene Oxide Synthase	At5g42650	allene oxide synthase	MomordicaCtg_13031	1	MomordicaCtg_13031	2	263	AT5G42650.1	AOS (ALLENE OXIDE SYNTHASE); hydro-lyase/ oxygen binding	Blast_report	68	1e-12
	Allene Oxide Cyclase	At1g13280	hypothetical protein		0
	Allene Oxide Cyclase	At3g25760	hypothetical protein		0
	Allene Oxide Cyclase	At3g25770	hypothetical protein		0
	Allene Oxide Cyclase	At3g25780	unknown protein		0
	Oxo-Phytodienoic Acid Reductase (OPR)	At1g09400	putative 12-oxophytodienoate reductase OPR1		0
	Oxo-Phytodienoic Acid Reductase (OPR)	At1g17990	hypothetical protein		0
	Oxo-Phytodienoic Acid Reductase (OPR)	At1g76680	12-oxophytodienoate reductase (OPR1)	MomordicaCtg_3151	1	MomordicaCtg_3151	6	391	AT1G76680.1	OPR1 (12-oxophytodienoate reductase 1); 12-oxophytodienoate reductase	Blast_report	86	4e-18
	Oxo-Phytodienoic Acid Reductase (OPR)	At1g76690	12-oxophytodienoate reductase (OPR2)	MomordicaCtg_2381	1	MomordicaCtg_2381	29	1345	AT1G76690.1	OPR2 (12-oxophytodienoate reductase 2); 12-oxophytodienoate reductase	Blast_report	599	1e-171
	Oxo-Phytodienoic Acid Reductase (OPR)	At2g06050	12-oxophytodienoate-10,11-reductase		0
	Hydroperoxide Lyase	At4g15440	hydroperoxide lyase (HPOL) like protein		0
	Phosphatidylinositol-3-Kinase	At1g60490	phosphatidylinositol 3-kinase	MomordicaCtg_11264	1	MomordicaCtg_11264	3	368	AT1G60490.1	ATVPS34 (Arabidopsis thaliana vacuolar protein sorting 34); phosphatidylinositol 3-kinase	Blast_report	140	1e-40
	Fatty Acid Amide Hydrolase	At5g07360	putative amidase	MomordicaCtg_8223	4	MomordicaCtg_8223	28	988	AT5G07360.1	amidase family protein	Blast_report	557	1e-159
				MomordicaCtg_8224		MomordicaCtg_8224	2	276	AT5G07360.1	amidase family protein	Blast_report	99	1e-22
				MomordicaCtg_2174		MomordicaCtg_2174	25	724	AT5G07360.2	amidase family protein	Blast_report	189	1e-48
				MomordicaCtg_8810		MomordicaCtg_8810	9	345	AT5G07360.2	amidase family protein	Blast_report	141	8e-35
	Fatty Acid Amide Hydrolase	At5g64440	putative protein	MomordicaCtg_1972	4	MomordicaCtg_1972	32	1253	AT5G64440.1	amidase family protein	Blast_report	288	6e-78
				MomordicaCtg_1973		MomordicaCtg_1973	35	1183	AT5G64440.1	amidase family protein	Blast_report	314	6e-86
				MomordicaCtg_1516		MomordicaCtg_1516	10	708	AT5G64440.1	amidase family protein	Blast_report	328	2e-90
				MomordicaCtg_1643		MomordicaCtg_1643	7	522	AT5G64440.1	amidase family protein	Blast_report	263	4e-71
	N-Acylphosphatidylethanolamine Synthase	no candidate			0
	alpha-Dioxygenase-Peroxidase (involved in FA alpha-oxidation)	At1g73680	feebly-like protein	MomordicaCtg_3162	2	MomordicaCtg_3162	21	911	AT1G73680.1	pathogen-responsive alpha-dioxygenase, putative	Blast_report	531	1e-151
				MomordicaCtg_13462		MomordicaCtg_13462	22	738	AT1G73680.1	pathogen-responsive alpha-dioxygenase, putative	Blast_report	333	6e-97
	alpha-Dioxygenase-Peroxidase (involved in FA alpha-oxidation)	At3g01420	feebly-like protein		0
	NAD+ Oxidoreductase (involved in FA alpha-oxidation)	At1g54100	hypothetical protein	MomordicaCtg_1999	1	MomordicaCtg_1999	55	1792	AT1G54100.2	ALDH7B4 (ALDEHYDE DEHYDROGENASE 7B4); 3-chloroallyl aldehyde dehydrogenase	Blast_report	863	0
	PTEN-like Phosphoinositide 3-Phosphatase	At3g19240	dem-like protein	MomordicaCtg_4281	1	MomordicaCtg_4281	5	445	AT3G19240.1	similar to dem protein-related / defective embryo and meristems protein-related [Arabidopsis thaliana] (TAIR:AT4G33400.1); similar to DEM2 [Lycopersicon esculentum] (GB:AAQ90244.1); similar to Quinoprotein amine dehydrogenase, beta chain-like [Medicago truncatula] (GB:ABE80529.1); similar to DEM2 [Lycopersicon esculentum] (GB:AAQ90245.1); contains InterPro domain Quinonprotein alcohol dehydrogena…	Blast_report	145	3e-47
	PTEN-like Phosphoinositide 3-Phosphatase	At3g50110	tyrosine phosphatase like protein	MomordicaCtg_1548	1	MomordicaCtg_1548	8	332	AT3G50110.1	phosphatase-related	Blast_report	196	3e-51
	PTEN-like Phosphoinositide 3-Phosphatase	At5g39400	PTEN -like protein		0
	Myotubularin-like Phosphoinositide 3-Phosphatase	At3g10550	putative myotubularin		0
	Myotubularin-like Phosphoinositide 3-Phosphatase	At5g04540	myotubularin - like protein		0
	Type II Phosphoinositide 5-Phosphatase	At1g05630	putative inositol 1,4,5-trisphosphate 5-phosphatase		0
	Type II Phosphoinositide 5-Phosphatase	At1g65580	hypothetical protein	MomordicaCtg_15987	1	MomordicaCtg_15987	3	282	AT1G65580.1	FRA3 (FRAGILE FIBER3); inositol or phosphatidylinositol phosphatase	Blast_report	131	8e-32
	Type II Phosphoinositide 5-Phosphatase	At1g65580	(alternative splice form)		1
	Type II Phosphoinositide 5-Phosphatase	At2g31830	putative inositol polyphosphate 5'-phosphatase		0
	Type II Phosphoinositide 5-Phosphatase	At2g43900	putative inositol polyphosphate 5'-phosphatase	MomordicaCtg_3594	1	MomordicaCtg_3594	10	269	AT2G43900.1	endonuclease/exonuclease/phosphatase family protein	Blast_report	116	3e-27
	Sac domain-containing Phosphoinositide 5-Phosphatase	At1g17340a	unknown protein		0
	Sac domain-containing Phosphoinositide 5-Phosphatase	At1g17340b	(alternative splice form)		0
	Sac domain-containing Phosphoinositide 5-Phosphatase	At1g22620	unknown protein	MomordicaCtg_1570	2	MomordicaCtg_1570	8	790	AT1G22620.1	ATSAC1 (SUPPRESSOR OF ACTIN 1); phosphoinositide 5-phosphatase	Blast_report	402	1e-120
				MomordicaCtg_809		MomordicaCtg_809	9	652	AT1G22620.1	ATSAC1 (SUPPRESSOR OF ACTIN 1); phosphoinositide 5-phosphatase	Blast_report	177	6e-45
	Sac domain-containing Phosphoinositide 5-Phosphatase	At3g14205	unknown protein		0
	Sac domain-containing Phosphoinositide 5-Phosphatase	At3g43220a	putative protein		0
	Sac domain-containing Phosphoinositide 5-Phosphatase	At3g43220b	(alternative splice form)		0
	Sac domain-containing Phosphoinositide 5-Phosphatase	At3g51460a	unknown protein		0
	Sac domain-containing Phosphoinositide 5-Phosphatase	At3g51460b	(alternative splice form)		0
	Sac domain-containing Phosphoinositide 5-Phosphatase	At3g51830	transmembrane protein G5p	MomordicaCtg_1537	3	MomordicaCtg_1537	15	944	AT3G51830.1	ATG5 (G5p-related protein); phosphoinositide 5-phosphatase	Blast_report	469	1e-132
				MomordicaCtg_14405		MomordicaCtg_14405	6	444	AT3G51830.1	ATG5 (G5p-related protein); phosphoinositide 5-phosphatase	Blast_report	214	2e-56
				MomordicaCtg_6991		MomordicaCtg_6991	2	326	AT3G51830.1	ATG5 (G5p-related protein); phosphoinositide 5-phosphatase	Blast_report	68	6e-13
	Sac domain-containing Phosphoinositide 5-Phosphatase	At3g59770	hypothetical protein		0
	Sac domain-containing Phosphoinositide 5-Phosphatase	At5g20840	putative protein		0
	Sac domain-containing Phosphoinositide 5-Phosphatase	At5g66020	putative protein		0
	Phosphoinositide 4-Phosphatase	no candidate			0
	Patatin-like Acyl-Hydrolase	At1g33270	hypothetical protein		0
	Patatin-like Acyl-Hydrolase	At2g26560a	similar to latex allergen from Hevea brasiliensis		0
	Patatin-like Acyl-Hydrolase	At2g26560b	(alternative splice form)		0
	Patatin-like Acyl-Hydrolase	At2g39220	similar to latex allergen from Hevea brasiliensis		0
	Patatin-like Acyl-Hydrolase	At3g54950	putative protein		0
	Patatin-like Acyl-Hydrolase	At3g57140	putative protein		0
	Patatin-like Acyl-Hydrolase	At3g63200	unknown protein		0
	Patatin-like Acyl-Hydrolase	At4g29800	putative protein		0
	Patatin-like Acyl-Hydrolase	At4g37050	patatin-like protein		0
	Patatin-like Acyl-Hydrolase	At4g37060	patatin-like protein		0
	Patatin-like Acyl-Hydrolase	At4g37070a	patatin-like protein		0
	Patatin-like Acyl-Hydrolase	At4g37070b	(alternative splice form)		0
	Patatin-like Acyl-Hydrolase	At5g04040	putative protein		0
	Patatin-like Acyl-Hydrolase	At5g43590	patatin-like protein		0
	Sulfolipase	no candidate			0
	Peroxygenase	no candidate			0
	Hydroperoxide Reductase	no candidate			0
	Epoxy Alcohol Synthase	no candidate			0
	Diacylglycerol Pyrophosphate Phosphatase	At3g18220	diacylglycerol pyrophosphate phosphatase, putative		0
	Diacylglycerol Phosphate Kinase	no candidate			0
	Phosphatidylinositol-4-Kinase alpha	At1g49340	hypothetical protein	MomordicaCtg_13813	3	MomordicaCtg_13813	3	254	AT1G49340.1	ATPI4K ALPHA (Arabidopsis thaliana phosphatidylinositol 4-kinase alpha); inositol or phosphatidylinositol kinase	Blast_report	80	4e-27
	Phosphatidylinositol-4-Kinase alpha	At1g49340	(alternative splice form)	MomordicaCtg_5784	3	MomordicaCtg_5784	3	214	AT1G49340.1	ATPI4K ALPHA (Arabidopsis thaliana phosphatidylinositol 4-kinase alpha); inositol or phosphatidylinositol kinase	Blast_report	125	8e-30
				MomordicaCtg_13814		MomordicaCtg_13814	7	206	AT1G49340.1	ATPI4K ALPHA (Arabidopsis thaliana phosphatidylinositol 4-kinase alpha); inositol or phosphatidylinositol kinase	Blast_report	129	3e-31
	Phosphatidylinositol-4-Kinase alpha	At1g51040	phosphatidylinositol 4-kinase		0
	Phosphatidylinositol-4-Kinase beta	At5g09350	putative protein		0
	Phosphatidylinositol-4-Kinase beta	At5g64070	phosphatidylinositol 4-kinase		0
	Phosphatidylinositol-4-Kinase gamma	At1g13640	unknown protein		0
	Phosphatidylinositol-4-Kinase gamma	At1g26270	unknown protein		1
	Phosphatidylinositol-4-Kinase gamma	At1g64460+			0
		At1g64470			0
	Phosphatidylinositol-4-Kinase gamma	At2g03890	unknown protein	MomordicaCtg_9160	3	MomordicaCtg_9160	7	679	AT2G03890.1	phosphatidylinositol 3- and 4-kinase family protein	Blast_report	358	2e-99
				MomordicaCtg_7701		MomordicaCtg_7701	2	362	AT2G03890.2	phosphatidylinositol 3- and 4-kinase family protein	Blast_report	137	2e-33
				MomordicaCtg_7744		MomordicaCtg_7744	2	182	AT2G03890.2	phosphatidylinositol 3- and 4-kinase family protein	Blast_report	74	2e-14
	Phosphatidylinositol-4-Kinase gamma	At2g40850	putative protein	MomordicaCtg_12860	1	MomordicaCtg_12860	2	258	AT2G40850.1	phosphatidylinositol 3- and 4-kinase family protein	Blast_report	111	1e-25
	Phosphatidylinositol-4-Kinase gamma	At2g46500	putative ubiquitin		0
	Phosphatidylinositol-4-Kinase gamma	At3g56600	putative protein		0
	Phosphatidylinositol-4-Kinase gamma	At5g24240	ubiquitin		0
	Phosphatidylinositol Phosphate Kinase type I/II A	At1g01460	hypothetical protein		0
	Phosphatidylinositol Phosphate Kinase type I/II A	At4g01190	putative phosphatidylinositol kinase		0
	Phosphatidylinositol Phosphate Kinase type I/II B	At1g10900	phosphatidylinositol-4-phosphate 5-kinase isolog		0
	Phosphatidylinositol Phosphate Kinase type I/II B	At1g21980	phosphatidylinositol-4-phosphate 5-kinase, putative		0
	Phosphatidylinositol Phosphate Kinase type I/II B	At1g60890a	phosphatidylinositol-4-phosphate 5-kinase-like protein	MomordicaCtg_10364	0	MomordicaCtg_10364	2	437	AT1G75010.1	similar to phosphatidylinositol-4-phosphate 5-kinase family protein [Arabidopsis thaliana] (TAIR:AT1G60890.1); similar to ARC3 homologue [Oryza sativa (japonica cultivar-group)] (GB:BAD26753.1); contains InterPro domain MORN motif; (InterPro:IPR003409)	Blast_report	127	3e-30
	Phosphatidylinositol Phosphate Kinase type I/II B	At1g60890b	(alternative splice form)		0
	Phosphatidylinositol Phosphate Kinase type I/II B	At1g77740	putative phosphatidylinositol-4-phosphate-5-kinase		0
	Phosphatidylinositol Phosphate Kinase type I/II B	At2g26420	putative phosphatidylinositol-4-phosphate 5-kinase		0
	Phosphatidylinositol Phosphate Kinase type I/II B	At2g41210	putative phosphatidylinositol-4-phosphate 5-kinase		0
	Phosphatidylinositol Phosphate Kinase type I/II B	At3g07960	putative phosphatidylinositol-4-phosphate 5-kinase		0
	Phosphatidylinositol Phosphate Kinase type I/II B	At3g09920	phosphatidylinositol-4-phosphate 5-kinase-like protein	MomordicaCtg_441	4	MomordicaCtg_441	18	865	AT3G09920.2	PIP5K9 (PHOSPHATIDYL INOSITOL MONOPHOSPHATE 5 KINASE); 1-phosphatidylinositol-4-phosphate 5-kinase	Blast_report	341	3e-94
				MomordicaCtg_3402		MomordicaCtg_3402	12	486	AT3G09920.2	PIP5K9 (PHOSPHATIDYL INOSITOL MONOPHOSPHATE 5 KINASE); 1-phosphatidylinositol-4-phosphate 5-kinase	Blast_report	162	1e-40
				MomordicaCtg_1412		MomordicaCtg_1412	11	438	AT3G09920.2	PIP5K9 (PHOSPHATIDYL INOSITOL MONOPHOSPHATE 5 KINASE); 1-phosphatidylinositol-4-phosphate 5-kinase	Blast_report	286	3e-78
				MomordicaCtg_17782		MomordicaCtg_17782	2	229	AT3G09920.2	PIP5K9 (PHOSPHATIDYL INOSITOL MONOPHOSPHATE 5 KINASE); 1-phosphatidylinositol-4-phosphate 5-kinase	Blast_report	126	3e-30
	Phosphatidylinositol Phosphate Kinase type I/II B	At3g56960	phosphatidylinositol-4-phosphate 5-kinase-like protein		0
	Phosphatidylinositol Phosphate Kinase type III	At1g34260	hypothetical protein	MomordicaCtg_6551	1	MomordicaCtg_6551	2	192	AT1G34260.1	phosphatidylinositol-4-phosphate 5-kinase family protein	Blast_report	68	1e-12
	Phosphatidylinositol Phosphate Kinase type III	At1g71010	unknown protein		0
	Phosphatidylinositol Phosphate Kinase type III	At3g14270	unknown protein	MomordicaCtg_5965	1	MomordicaCtg_5965	3	262	AT3G14270.1	phosphatidylinositol-4-phosphate 5-kinase family protein	Blast_report	76	4e-15
	Phosphatidylinositol Phosphate Kinase type III	At4g33240	putative protein		0
	PI-specific Phospholipase C	At2g40116	phosphoinositide specific phospholipase C family	MomordicaCtg_14763	1	MomordicaCtg_14763	5	171	AT2G40116.1	phosphoinositide-specific phospholipase C family protein	Blast_report	70	3e-13
	PI-specific Phospholipase C	At3g08510	hypothetical protein		0
	PI-specific Phospholipase C	At3g47220	1-phosphatidylinositol-4,5-bisphosphate phosphodiesterase-like protein		0
	PI-specific Phospholipase C	At3g47290	1-phosphatidylinositol-4,5-bisphosphate phosphodiesterase		0
	PI-specific Phospholipase C	At3g55940	phosphoinositide-specific phospholipase C - like protein		0
	PI-specific Phospholipase C	At4g38530	phosphoinositide-specific phospholipase C		0
	PI-specific Phospholipase C	At5g58670	phosphoinositide specific phospholipase C		0
	PI-specific Phospholipase C	At5g58690	phosphoinositide-specific phospholipase - like protein		0
	PI-specific Phospholipase C	At5g58700	phosphoinositide-specific phospholipase - like protein		0
	Non specific Phospholipase C	At1g07230	hypothetical protein		0
	Non specific Phospholipase C	At2g26870	putative phospholipase C		0
	Non specific Phospholipase C	At3g03520	unknown protein		0
	Non specific Phospholipase C	At3g03530	hypothetical protein		0
	Non specific Phospholipase C	At3g03540	unknown protein		0
	Non specific Phospholipase C	At3g48610	putative protein	MomordicaCtg_3223	2	MomordicaCtg_3223	19	661	AT3G48610.1	phosphoesterase family protein	Blast_report	375	1e-104
				MomordicaCtg_13988		MomordicaCtg_13988	9	642	AT3G48610.1	phosphoesterase family protein	Blast_report	116	1e-26
	GPI-specific Phospholipase C	At4g34920	putative protein		0
	GPI-specific Phospholipase C	At4g34930	putative protein		0
	GPI-specific Phospholipase C	At4g38690	putative protein		0
	Phospholipase D alpha	At1g52570	phospholipase D1, putative	MomordicaCtg_5673	1	MomordicaCtg_5673	2	267	AT1G52570.1	PLDALPHA2 (PHOSPHLIPASE D ALPHA 2); phospholipase D	Blast_report	139	7e-37
	Phospholipase D alpha	At1g55180	phospholipase D alpha, putative		0
	Phospholipase D alpha	At3g15730	putative phospholipase D	MomordicaCtg_14710	2	MomordicaCtg_14710	4	446	AT3G15730.1	PLDALPHA1 (PHOSPHOLIPASE D ALPHA 1); phospholipase D	Blast_report	238	8e-64
				MomordicaCtg_9454		MomordicaCtg_9454	6	354	AT3G15730.1	PLDALPHA1 (PHOSPHOLIPASE D ALPHA 1); phospholipase D	Blast_report	202	5e-53
	Phospholipase D alpha	At5g25370	phospholipase D1-like protein		0
	Phospholipase D beta	At2g42010	phospholipase D	MomordicaCtg_14417	3	MomordicaCtg_14417	6	456	AT2G42010.1	PLDBETA1 (PHOSPHOLIPASE D BETA 1); phospholipase D	Blast_report	262	7e-71
				MomordicaCtg_14757		MomordicaCtg_14757	4	265	AT2G42010.1	PLDBETA1 (PHOSPHOLIPASE D BETA 1); phospholipase D	Blast_report	167	1e-42
				MomordicaCtg_10681		MomordicaCtg_10681	3	209	AT2G42010.1	PLDBETA1 (PHOSPHOLIPASE D BETA 1); phospholipase D	Blast_report	130	2e-31
	Phospholipase D beta	At4g00240	phospholipase D-like protein		0
	Other Phospholipase D gamma	At4g11830	phospholipase D-gamma2		0
	Other Phospholipase D gamma	At4g11840	phospholipase D-gamma3		0
	Other Phospholipase D gamma	At4g11850a	putative phospholipase D-gamma		0
	Other Phospholipase D gamma	At4g11850b	(alternative splice form)		0
	Other Phospholipase D delta	At4g35790	phospholipase D delta	MomordicaCtg_16036	2	MomordicaCtg_16036	3	488	AT4G35790.1	ATPLDDELTA (Arabidopsis thaliana phospholipase D delta); phospholipase D	Blast_report	225	4e-65
	Other Phospholipase D delta	At4g35790	(alternative splice form)	MomordicaCtg_15938	2	MomordicaCtg_15938	3	316	AT4G35790.1	ATPLDDELTA (Arabidopsis thaliana phospholipase D delta); phospholipase D	Blast_report	156	3e-39
	Other Phospholipase D zeta	At3g05630	putative phospholipase D		0
	Other Phospholipase D zeta	At3g16785	phospholipase D, putative, 5' partial	MomordicaCtg_14969	1	MomordicaCtg_14969	4	444	AT3G16785.1	PLDP1 (PHOSPHOLIPASE D ZETA1); phospholipase D	Blast_report	243	4e-65
	Phospholipase A1	At1g31480	Putative protein with similarity to phosphatidic acid-prefering phospholipase A1	MomordicaCtg_14761	1	MomordicaCtg_14761	5	462	AT1G31480.1	SGR2 (SHOOT GRAVITROPISM 2)	Blast_report	150	2e-37
	Phospholipase A1	At1g31480	(alternative splice form)		1
	Phospholipase A2-activating Protein (activity not documented in plants)	At3g18860	unknown protein	MomordicaCtg_2482	5	MomordicaCtg_2482	9	597	AT3G18860.1	transducin family protein / WD-40 repeat family protein	Blast_report	97	5e-21
				MomordicaCtg_13438		MomordicaCtg_13438	16	1119	AT3G18860.2	transducin family protein / WD-40 repeat family protein	Blast_report	406	1e-145
				MomordicaCtg_13437		MomordicaCtg_13437	5	505	AT3G18860.2	transducin family protein / WD-40 repeat family protein	Blast_report	248	2e-66
				MomordicaCtg_4973		MomordicaCtg_4973	4	304	AT3G18860.2	transducin family protein / WD-40 repeat family protein	Blast_report	127	1e-30
				MomordicaCtg_17546		MomordicaCtg_17546	2	252	AT3G18860.2	transducin family protein / WD-40 repeat family protein	Blast_report	107	2e-24
	Lysophosphatidate Phosphatase	no candidate			0
	Sphingobase/Ceramide Kinase	At5g23450	sphingosine kinase (AtLCBK1)	MomordicaCtg_8920	3	MomordicaCtg_8920	8	379	AT5G23450.2	ATLCBK1 (A. THALIANA LONG-CHAIN BASE (LCB) KINASE 1); diacylglycerol kinase	Blast_report	142	5e-35
				MomordicaCtg_5394		MomordicaCtg_5394	3	348	AT5G23450.3	ATLCBK1 (A. THALIANA LONG-CHAIN BASE (LCB) KINASE 1); diacylglycerol kinase	Blast_report	149	4e-37
				MomordicaCtg_12232		MomordicaCtg_12232	2	272	AT5G23450.3	ATLCBK1 (A. THALIANA LONG-CHAIN BASE (LCB) KINASE 1); diacylglycerol kinase	Blast_report	127	1e-30
	Sphingobase/Ceramide Kinase	At4g21540	putative protein	MomordicaCtg_15430	3	MomordicaCtg_15430	3	359	AT4G21540.2	diacylglycerol kinase	Blast_report	87	1e-18
				MomordicaCtg_17744		MomordicaCtg_17744	2	252	AT4G21540.4	diacylglycerol kinase	Blast_report	108	1e-24
				MomordicaCtg_12509		MomordicaCtg_12509	2	177	AT4G21540.4	diacylglycerol kinase	Blast_report	103	3e-23
	Sphingobase 1-Phosphate Phosphatase	At3g58490	putative protein	MomordicaCtg_6584	2	MomordicaCtg_6584	2	349	AT3G58490.2	phosphatidic acid phosphatase family protein / PAP2 family protein	Blast_report	148	8e-37
				MomordicaCtg_10993		MomordicaCtg_10993	3	304	AT3G58490.2	phosphatidic acid phosphatase family protein / PAP2 family protein	Blast_report	74	1e-14
	Sphingobase 1-Phosphate Lyase	At1g27980	unknown protein	MomordicaCtg_2189	3	MomordicaCtg_2189	25	1397	AT1G27980.1	pyridoxal-dependent decarboxylase family protein	Blast_report	536	1e-152
				MomordicaCtg_3796		MomordicaCtg_3796	5	489	AT1G27980.1	pyridoxal-dependent decarboxylase family protein	Blast_report	274	2e-74
				MomordicaCtg_3797		MomordicaCtg_3797	3	312	AT1G27980.1	pyridoxal-dependent decarboxylase family protein	Blast_report	155	7e-39
	Jasmonic Acid Carboxyl Methyltransferase	At1g19640	S-adenosyl-L-methionine:jasmonic acid carboxyl methyltransferase (JMT)	MomordicaCtg_1033	1	MomordicaCtg_1033	63	1377	AT1G19640.1	JMT (JASMONIC ACID CARBOXYL METHYLTRANSFERASE); jasmonate O-methyltransferase	Blast_report	197	2e-68
	Ketoacyl-CoA Synthase	At1g01120	fatty acid elongase 3-ketoacyl-CoA synthase 1		0
	Ketoacyl-CoA Synthase	At1g04220	putative beta-ketoacyl-CoA synthase		0
	Ketoacyl-CoA Synthase	At1g07720	fatty acid elongase 3-ketoacyl-CoA synthase, putative		0
	Ketoacyl-CoA Synthase	At5g49070	fatty acid elongase; beta-ketoacyl-CoA synthase-like protein		0
	Ketoacyl-CoA Synthase	At1g19440	very-long-chain fatty acid condensing enzyme, putative	MomordicaCtg_8999	1	MomordicaCtg_8999	7	452	AT1G19440.1	very-long-chain fatty acid condensing enzyme, putative	Blast_report	261	1e-70
	Ketoacyl-CoA Synthase	At1g25450	hypothetical protein		0
	Ketoacyl-CoA Synthase	At1g68530	very-long-chain fatty acid condensing enzyme (CUT1)		0
	Ketoacyl-CoA Synthase	At1g71160	putative ketoacyl-CoA synthase		0
	Ketoacyl-CoA Synthase	At2g15090	putative fatty acid elongase		0
	Ketoacyl-CoA Synthase	At2g16280	putative beta-ketoacyl-CoA synthase		0
	Ketoacyl-CoA Synthase	At2g26250	beta-ketoacyl-CoA synthase (FIDDLEHEAD)		0
	Ketoacyl-CoA Synthase	At2g26640	putative beta-ketoacyl-CoA synthase		0
	Ketoacyl-CoA Synthase	At2g28630	putative fatty acid elongase		0
	Ketoacyl-CoA Synthase	At2g46720	putative beta-ketoacyl-CoA synthase		0
	Ketoacyl-CoA Synthase	At3g52160	beta-ketoacyl-CoA synthase like protein		0
	Ketoacyl-CoA Synthase	At4g34250	fatty acid elongase-like protein		0
	Ketoacyl-CoA Synthase	At4g34510	putative ketoacyl-CoA synthase		0
	Ketoacyl-CoA Synthase	At4g34520	fatty acid elongase 1		0
	Ketoacyl-CoA Synthase	At5g04530	fatty acid elongase-like protein	MomordicaCtg_3103	2	MomordicaCtg_3103	30	1067	AT5G04530.1	beta-ketoacyl-CoA synthase family protein	Blast_report	380	1e-105
				MomordicaCtg_729		MomordicaCtg_729	6	408	AT5G04530.1	beta-ketoacyl-CoA synthase family protein	Blast_report	167	1e-42
	Ketoacyl-CoA Synthase	At5g43760	beta-ketoacyl-CoA synthase		0
	Wax Ester Hydrolase	no candidate			0
	Fatty Acid Omega-Hydroxylase	At1g01280	cytochrome P450		0
	Fatty Acid Omega-Hydroxylase	At1g01600	cytochrome P450		0
	Fatty Acid Omega-Hydroxylase	At1g63710	putative cytochrome P450		0
	Fatty Acid Omega-Hydroxylase	At2g45970	putative cytochrome P450		0
	Fatty Acid Omega-Hydroxylase	At4g00360	probable cytochrome P450		0
	Fatty Acid Omega-Hydroxylase	At5g09970	cytochrome P450		0
	Fatty Acid Omega-Hydroxylase	At5g58860	cytochrome P450 CYP86A1		0
	Fatty Acid Omega-Hydroxylase	At5g63450	cytochrome P450-like protein		0
	Ketoacyl-CoA Reductase	At1g24470	putative b-keto acyl reductase		0
	Ketoacyl-CoA Reductase	At1g67730	putative b-keto acyl reductase	MomordicaCtg_3057	1	MomordicaCtg_3057	42	1234	AT1G67730.1	b-keto acyl reductase, putative (GLOSSY8)	Blast_report	453	1e-128
	Ketoacyl-CoA Reductase	At1g67730	alternative (splice ?) form		1
	Hydroxyacyl-CoA Dehydrase	no candidate			0
	Enoyl-CoA Reductase	At3g55360	synaptic glycoprotein SC2-like protein	MomordicaCtg_8483	2	MomordicaCtg_8483	14	859	AT3G55360.1	ATTSC13/CER10/ECR/TSC13 (ENOYL-COA REDUCTASE); 3-oxo-5-alpha-steroid 4-dehydrogenase/ fatty acid elongase/ trans-2-enoyl-CoA reductase (NADPH)	Blast_report	360	1e-100
				MomordicaCtg_13945		MomordicaCtg_13945	9	633	AT3G55360.1	ATTSC13/CER10/ECR/TSC13 (ENOYL-COA REDUCTASE); 3-oxo-5-alpha-steroid 4-dehydrogenase/ fatty acid elongase/ trans-2-enoyl-CoA reductase (NADPH)	Blast_report	186	1e-47
	Alcohol-forming Fatty Acyl-Coenzyme A Reductase	At3g11980	hypothetical protein		0
	Alcohol-forming Fatty Acyl-Coenzyme A Reductase	At3g44540	acyl CoA reductase-like protein		0
	Alcohol-forming Fatty Acyl-Coenzyme A Reductase	At3g44550	acyl CoA reductase-like protein		0
	Alcohol-forming Fatty Acyl-Coenzyme A Reductase	At3g44560	acyl CoA reductase-like protein		0
	Alcohol-forming Fatty Acyl-Coenzyme A Reductase	At3g56700	hypothetical protein		0
	Alcohol-forming Fatty Acyl-Coenzyme A Reductase	At4g33790	male sterility 2-like protein		0
	Alcohol-forming Fatty Acyl-Coenzyme A Reductase	At5g22420	acyl-CoA reductase like protein		0
	Alcohol-forming Fatty Acyl-Coenzyme A Reductase	At5g22500	male sterility 2-like protein		0
	Wax Synthase	At1g34490	hypothetical protein, wax synthase-like protein		0
	Wax Synthase	At1g34500	hypothetical protein, wax synthase-like protein		0
	Wax Synthase	At1g34520	putative protein, wax synthase-like protein		0
	Wax Synthase	At3g51970	hypothetical protein, wax synthase-like protein		0
	Wax Synthase	At5g51420	putative protein, wax synthase-like protein		0
	Wax Synthase	At5g55320	wax synthase-like protein		0
	Wax Synthase	At5g55330	wax synthase-like protein		0
	Wax Synthase	At5g55340	putative protein containing similarities to wax synthase		0
	Wax Synthase	At5g55350	hypothetical protein, wax synthase-like protein		0
	Wax Synthase	At5g55360	wax synthase-like protein		0
	Wax Synthase	At5g55370	wax synthase-like protein		0
	Wax Synthase	At5g55380	wax synthase-like protein		0
	CER1 Protein involved in wax synthesis	At1g02190a	CER1-like protein		0
	CER1 Protein involved in wax synthesis	At1g02190b	(alternative splice form)		0
	CER1 Protein involved in wax synthesis	At1g02200a	CER1 protein		0
	CER1 Protein involved in wax synthesis	At1g02200b	(alternative splice form)		0
	CER1 Protein involved in wax synthesis	At1g02200c	(alternative splice form)		0
	CER1 Protein involved in wax synthesis	At2g37700	CER1-like protein		0
	CER1 Protein involved in wax synthesis	At5g28280	CER1-like protein		0
	CER1 Protein involved in wax synthesis	At5g57800	lipid transfer protein;glossy1 homolog		0
	Putative Transcription Factor CER2 involved in wax biosynthesis	At3g23840	hypothetical protein		0
	Putative Transcription Factor CER2 involved in wax biosynthesis	At4g13840	fatty acid elongase - like protein (cer2-like)		0
	Putative Transcription Factor CER2 involved in wax biosynthesis	At4g24510	CER2, involved in cuticular wax biosynthesis, responsible for fatty acid elongation from C28 to C30		0
	CER3 Protein involved in wax biosynthesis	At5g02310	eceriferum3 (CER3)		0
	ELO-like Elongase (activity not documented in plants)	At3g06460	unknown protein		0
	ELO-like Elongase (activity not documented in plants)	At3g06470	unknown protein		0
	ELO-like Elongase (activity not documented in plants)	At4g36830	putative protein		0
	ELO-like Elongase (activity not documented in plants)	At1g75000	hypothetical protein		0
	Bifunctional Wax Ester Synthase / DAGAT (activity not documented in plants)	At5g53380	putative protein		0
	Bifunctional Wax Ester Synthase / DAGAT (activity not documented in plants)	At5g16350	putative protein		0
	Bifunctional Wax Ester Synthase / DAGAT (activity not documented in plants)	At5g12420	unknown protein		0
	Bifunctional Wax Ester Synthase / DAGAT (activity not documented in plants)	At5g22490	putative protein		0
	Bifunctional Wax Ester Synthase / DAGAT (activity not documented in plants)	At1g72110	hypothetical protein		0
	Bifunctional Wax Ester Synthase / DAGAT (activity not documented in plants)	At5g37300	unknown protein		0
	Bifunctional Wax Ester Synthase / DAGAT (activity not documented in plants)	At3g49210	putative protein		0
	Bifunctional Wax Ester Synthase / DAGAT (activity not documented in plants)	At3g49190	unknown protein		0
	Bifunctional Wax Ester Synthase / DAGAT (activity not documented in plants)	At5g53390	unknown protein		0
	Bifunctional Wax Ester Synthase / DAGAT (activity not documented in plants)	At3g49200	putative protein		0
	Bifunctional Wax Ester Synthase / DAGAT (activity not documented in plants)	At2g38995	hypothetical protein		0
	Plastid Lipid-associated Protein	At2g35490a	putative fibrillin		0
	Plastid Lipid-associated Protein	At2g35490b	(alternative splice form)		0
	Plastid Lipid-associated Protein	At4g04020	putative fibrillin		0
	Plastid Lipid-associated Protein	At4g22240	fibrillin precursor-like protein		0
	Plastidial Long-Chain Acyl-CoA Synthetase	At1g77590	putative acyl-CoA synthetase	MomordicaCtg_283	4	MomordicaCtg_283	32	1254	AT1G77590.1	LACS9 (LONG CHAIN ACYL-COA SYNTHETASE 9); long-chain-fatty-acid-CoA ligase	Blast_report	342	2e-94
				MomordicaCtg_419		MomordicaCtg_419	20	589	AT1G77590.1	LACS9 (LONG CHAIN ACYL-COA SYNTHETASE 9); long-chain-fatty-acid-CoA ligase	Blast_report	323	6e-89
				MomordicaCtg_3520		MomordicaCtg_3520	11	520	AT1G77590.1	LACS9 (LONG CHAIN ACYL-COA SYNTHETASE 9); long-chain-fatty-acid-CoA ligase	Blast_report	146	6e-36
				MomordicaCtg_15666		MomordicaCtg_15666	3	322	AT1G77590.1	LACS9 (LONG CHAIN ACYL-COA SYNTHETASE 9); long-chain-fatty-acid-CoA ligase	Blast_report	157	6e-48
	Plastidial Long-Chain Acyl-CoA Synthetase	At3g23790	AMP-binding protein, putative		0
	Plastidial Long-Chain Acyl-CoA Synthetase	At4g14070	AMP-binding protein		0
	Long-Chain Acyl-CoA Synthetase (other than plastidial or peroxisomal)	At1g49430	hypothetical protein		0
	Long-Chain Acyl-CoA Synthetase (other than plastidial or peroxisomal)	At1g64400	acyl-CoA synthetase, putative		0
	Long-Chain Acyl-CoA Synthetase (other than plastidial or peroxisomal)	At2g04350	putative acyl-CoA synthetase	MomordicaCtg_2033	2	MomordicaCtg_2033	32	962	AT2G04350.2	long-chain-fatty-acid--CoA ligase family protein / long-chain acyl-CoA synthetase family protein (LACS8)	Blast_report	472	1e-133
				MomordicaCtg_3110		MomordicaCtg_3110	30	788	AT2G04350.2	long-chain-fatty-acid--CoA ligase family protein / long-chain acyl-CoA synthetase family protein (LACS8)	Blast_report	367	1e-102
	Long-Chain Acyl-CoA Synthetase (other than plastidial or peroxisomal)	At2g47240	putative acyl-CoA synthetase		0
	Long-Chain Acyl-CoA Synthetase (other than plastidial or peroxisomal)	At4g11030	putative acyl-CoA synthetase	MomordicaCtg_15684	2	MomordicaCtg_15684	3	435	AT4G11030.1	long-chain-fatty-acid--CoA ligase, putative / long-chain acyl-CoA synthetase, putative	Blast_report	226	4e-60
				MomordicaCtg_7080		MomordicaCtg_7080	2	282	AT4G11030.1	long-chain-fatty-acid--CoA ligase, putative / long-chain acyl-CoA synthetase, putative	Blast_report	145	7e-36
	Long-Chain Acyl-CoA Synthetase (other than plastidial or peroxisomal)	At4g23850	acyl-CoA synthetase- like protein	MomordicaCtg_4787	3	MomordicaCtg_4787	4	403	AT4G23850.1	long-chain-fatty-acid--CoA ligase / long-chain acyl-CoA synthetase	Blast_report	198	8e-52
				MomordicaCtg_5037		MomordicaCtg_5037	3	338	AT4G23850.1	long-chain-fatty-acid--CoA ligase / long-chain acyl-CoA synthetase	Blast_report	183	2e-47
				MomordicaCtg_7964		MomordicaCtg_7964	2	258	AT4G23850.1	long-chain-fatty-acid--CoA ligase / long-chain acyl-CoA synthetase	Blast_report	150	2e-37
	Plastidial ABC Acyl Transporter	At1g54350	hypothetical protein		0
	Epoxide Hydrolase	At2g26740	epoxide hydrolase (ATsEH)		0
	Epoxide Hydrolase	At2g26750	putative epoxide hydrolase		0
	Epoxide Hydrolase	At3g05600	putative epoxide hydrolase		0
	Epoxide Hydrolase	At3g51000	epoxide hydrolase-like protein	MomordicaCtg_1402	1	MomordicaCtg_1402	13	614	AT3G51000.1	epoxide hydrolase, putative	Blast_report	114	6e-26
	Epoxide Hydrolase	At4g02340	similar to epoxide hydrolases	MomordicaCtg_2452	3	MomordicaCtg_2452	14	1171	AT4G02340.1	epoxide hydrolase, putative	Blast_report	222	4e-58
				MomordicaCtg_415		MomordicaCtg_415	20	968	AT4G02340.1	epoxide hydrolase, putative	Blast_report	315	3e-86
				MomordicaCtg_15811		MomordicaCtg_15811	3	332	AT4G02340.1	epoxide hydrolase, putative	Blast_report	125	6e-30
	Epoxide Hydrolase	At4g15960a	putative epoxide hydrolase		0
	Epoxide Hydrolase	At4g15960b	(alternative splice form)		0
	Acetyl-CoA Synthetase	At1g55320	acetyl-CoA synthetase		0
	Acetyl-CoA Synthetase	At5g23050	acetyl-CoA synthetase-like protein	MomordicaCtg_9716	5	MomordicaCtg_9716	5	416	AT5G23050.1	acyl-activating enzyme 17 (AAE17)	Blast_report	167	7e-48
	Acetyl-CoA Synthetase	At5g23050	(alternative splice form)	MomordicaCtg_7383	5	MomordicaCtg_7383	2	361	AT5G23050.1	acyl-activating enzyme 17 (AAE17)	Blast_report	211	1e-55
				MomordicaCtg_6305		MomordicaCtg_6305	2	256	AT5G23050.1	acyl-activating enzyme 17 (AAE17)	Blast_report	67	2e-12
	Acetyl-CoA Synthase	At5g36880	acetyl-CoA synthetase	MomordicaCtg_17813	1	MomordicaCtg_17813	2	244	AT5G23050.1	acyl-activating enzyme 17 (AAE17)	Blast_report	127	1e-30
	Holo-ACP Synthase	At2g02770	unknown protein	MomordicaCtg_14598	1	MomordicaCtg_14598	5	199	AT5G23050.1	acyl-activating enzyme 17 (AAE17)	Blast_report	90	2e-19
	Cytosolic Homomeric Acetyl-CoA Carboxylase	At1g36160	putative acetyl-CoA carboxylase (partial)	MomordicaCtg_6660	1	MomordicaCtg_6660	2	231	AT1G36160.1	ACC1 (ACETYL-COENZYME A CARBOXYLASE 1); acetyl-CoA carboxylase	Blast_report	146	3e-36
	Sphingosine Transfer Protein	At2g34690	Accelerated-Cell-Death11 (ACD11)	MomordicaCtg_4266	1	MomordicaCtg_4266	4	618	AT2G34690.1	ACD11 (ACCELERATED CELL DEATH 11)	Blast_report	248	2e-66
	Sphingosine Transfer Protein	At4g39670	putative protein		0
	Protein N-Myristoyltransferase	At2g44170	N-myristoyltransferase-like protein 2		0
	Protein N-Myristoyltransferase	At5g57020	N-myristoyl transferase	MomordicaCtg_228	1	MomordicaCtg_228	42	1593	AT5G57020.1	NMT1 (N-MYRISTOYLTRANSFERASE 1)	Blast_report	758	0
	Lipid Acylhydrolase-like	At1g02660	putative protein		0
	Lipid Acylhydrolase-like	At1g56630	lipase precursor, putative		0
	Lipid Acylhydrolase-like	At2g05260	unknown protein		0
	Lipid Acylhydrolase-like	At2g42450	hypothetical protein		0
	Lipid Acylhydrolase-like	At3g07400	hypothetical protein	MomordicaCtg_17503	1	MomordicaCtg_17503	2	297	AT3G07400.1	lipase class 3 family protein	Blast_report	149	5e-37
	Lipid Acylhydrolase-like	At3g14075	unknown protein	MomordicaCtg_8217	5	MomordicaCtg_8217	28	859	AT3G14075.1	lipase class 3 family protein	Blast_report	475	1e-135
				MomordicaCtg_8218		MomordicaCtg_8218	4	412	AT3G14075.1	lipase class 3 family protein	Blast_report	171	2e-43
				MomordicaCtg_7531		MomordicaCtg_7531	2	404	AT3G14075.1	lipase class 3 family protein	Blast_report	73	4e-14
				MomordicaCtg_10831		MomordicaCtg_10831	3	252	AT3G14075.1	lipase class 3 family protein	Blast_report	79	4e-16
				MomordicaCtg_16550		MomordicaCtg_16550	2	240	AT3G14075.1	lipase class 3 family protein	Blast_report	129	4e-31
	Lipid Acylhydrolase-like	At3g14360	unknown protein		0
	Lipid Acylhydrolase-like	At3g49050	calmodulin-binding heat-shock - like protein		0
	Lipid Acylhydrolase-like	At3g61680	putative protein	MomordicaCtg_3189	4	MomordicaCtg_3189	19	654	AT3G61680.1	lipase class 3 family protein	Blast_report	224	4e-59
				MomordicaCtg_8189		MomordicaCtg_8189	35	632	AT3G61680.1	lipase class 3 family protein	Blast_report	133	1e-31
				MomordicaCtg_2733		MomordicaCtg_2733	11	576	AT3G61680.1	lipase class 3 family protein	Blast_report	63	8e-11
				MomordicaCtg_2477		MomordicaCtg_2477	9	530	AT3G61680.1	lipase class 3 family protein	Blast_report	234	2e-62
	Lipid Acylhydrolase-like	At3g62590	unknown protein		0
	Lipid Acylhydrolase-like	At4g00500	putative calmodulin-binding heat shock protein		0
	Lipid Acylhydrolase-like	At4g10950	putative protein		0
	Lipid Acylhydrolase-like	At4g13550	putative protein		0
	Lipid Acylhydrolase-like	At4g16070	unknown protein	MomordicaCtg_3753	1	MomordicaCtg_3753	9	240	AT4G16070.1	lipase class 3 family protein	Blast_report	97	2e-21
	Lipid Acylhydrolase-like	At5g14930	SAG101		0
	Lipid Acylhydrolase-like	At5g24180	putative protein		0
	Lipid Acylhydrolase-like	At5g24210	putative protein		0
	Lipid Acylhydrolase-like	At5g24220	putative protein		0
	Lipid Acylhydrolase-like	At5g37710	calmodulin-binding heat-shock protein -like		0
	Lipid Acylhydrolase-like	At5g42930	unknown protein		0
	Lipid Acylhydrolase-like	At5g67050	unknown protein	MomordicaCtg_2921	1	MomordicaCtg_2921	2	413	AT5G67050.1	lipase class 3 family protein	Blast_report	85	6e-25
	Lipid Transfer Protein type 1	At2g15050	putative lipid transfer protein		0
	Lipid Transfer Protein type 1	At2g15325	putative protein		0
	Lipid Transfer Protein type 1	At2g18370	putative lipid transfer protein		0
	Lipid Transfer Protein type 1	At2g38530	putative nonspecific lipid-transfer protein		0
	Lipid Transfer Protein type 1	At2g38540a	putative nonspecific lipid-transfer protein		0
	Lipid Transfer Protein type 1	At2g38540b	(alternative splice form)		0
	Lipid Transfer Protein type 1	At3g08770	putative nonspecific lipid-transfer protein		0
	Lipid Transfer Protein type 1	At3g51590	lipid transfer protein-like protein		0
	Lipid Transfer Protein type 1	At3g51600	non-specific lipid transfer protein		0
	Lipid Transfer Protein type 1	At4g08530	putative lipid transfer protein		0
	Lipid Transfer Protein type 1	At4g33355	non-specific lipid transfer protein		0
	Lipid Transfer Protein type 1	At5g01870	lipid-transfer protein-like		0
	Lipid Transfer Protein type 1	At5g59310	nonspecific lipid-transfer protein precursor - like		0
	Lipid Transfer Protein type 1	At5g59320	nonspecific lipid-transfer protein precursor - like		0
	Lipid Transfer Protein type 1	BAB10168	similar to unknown protein		0
	Lipid Transfer Protein type 2	At1g48750	hypothetical protein	MomordicaCtg_2653	1	MomordicaCtg_2653	10	792	AT1G48750.1	protease inhibitor/seed storage/lipid transfer protein (LTP) family protein	Blast_report	104	7e-23
	Lipid Transfer Protein type 2	At1g66850	hypothetical protein		0
	Lipid Transfer Protein type 2	At1g73780	putative lipid transfer protein		0
	Lipid Transfer Protein type 2	At3g18280	lipid transfer protein, putative		0
	Lipid Transfer Protein type 2	At3g57310	putative protein		0
	Lipid Transfer Protein type 2	At5g38160	lipid transfer - like protein		0
	Lipid Transfer Protein type 2	At5g38170	lipid transfer - like protein		0
	Lipid Transfer Protein type 2	At5g38180	lipid transfer - like protein		0
	Lipid Transfer Protein type 3	At1g32280	hypothetical protein		0
	Lipid Transfer Protein type 3	At3g07450	putative 5B-anther specific protein		0
	Lipid Transfer Protein type 3	At3g52130	5B protein like protein		0
	Lipid Transfer Protein type 3	At4g30880	hypothetical protein		0
	Lipid Transfer Protein type 3	At4g33550	putative protein		0
	Lipid Transfer Protein type 3	At5g07230	A9		0
	Lipid Transfer Protein type 3	At5g48485	unknown protein		0
	Lipid Transfer Protein type 3	At5g48490	unknown protein		0
	Lipid Transfer Protein type 3	At5g52160	unknown protein		0
	Lipid Transfer Protein type 3	At5g55410	unknown protein		0
	Lipid Transfer Protein type 3	At5g55450	unknown protein		0
	Lipid Transfer Protein type 3	At5g55460	unknown protein		0
	Lipid Transfer Protein type 3	At5g56480	putative protein		0
	Lipid Transfer Protein type 3	At5g62080	A9 protein precursor - like		0
	Lipid Transfer Protein type 4	At3g53980	putative protein		0
	Lipid Transfer Protein type 4	At5g05960	putative protein		0
	Lipid Transfer Protein type 5	At1g18280	predicted GPI-anchored protein		0
	Lipid Transfer Protein type 5	At1g27950	unknown protein		0
	Lipid Transfer Protein type 5	At1g36150	hypothetical protein		0
	Lipid Transfer Protein type 5	At1g55260	unknown protein		0
	Lipid Transfer Protein type 5	At1g62790	unknown protein		0
	Lipid Transfer Protein type 5	At1g70240	hypothetical protein		0
	Lipid Transfer Protein type 5	At1g73550			0
	Lipid Transfer Protein type 5	At1g73560	lipid transfer protein, putative		0
	Lipid Transfer Protein type 5	At1g73890	predicted GPI-anchored protein		0
	Lipid Transfer Protein type 5	At2g13820			0
	Lipid Transfer Protein type 5	At2g27130	predicted GPI-anchored protein		0
	Lipid Transfer Protein type 5	At2g37870	Unknown protein		0
	Lipid Transfer Protein type 5	At2g44290	non-specific lipid transfer protein (nLTP) like protein		0
	Lipid Transfer Protein type 5	At2g44300	predicted GPI-anchored protein	MomordicaCtg_1337	1	MomordicaCtg_1337	50	888	AT2G44300.1	lipid transfer protein-related	Blast_report	154	9e-38
	Lipid Transfer Protein type 5	At2g48130	predicted GPI-anchored protein		0
	Lipid Transfer Protein type 5	At2g48140	unknown protein		0
	Lipid Transfer Protein type 5	At3g22570	unknown protein		0
	Lipid Transfer Protein type 5	At3g22580	unknown protein		0
	Lipid Transfer Protein type 5	At3g22600	predicted GPI-anchored protein		0
	Lipid Transfer Protein type 5	At3g22620	predicted GPI-anchored protein		0
	Lipid Transfer Protein type 5	At3g43720	lipid-transfer protein-like, predicted GPI-anchored protein		0
	Lipid Transfer Protein type 5	At4g08670	lipid transfer protein - like predicted GPI-anchored protein		0
	Lipid Transfer Protein type 5	At4g12360	predicted GPI-anchored protein		0
	Lipid Transfer Protein type 5	At4g14815	Expressed protein		0
	Lipid Transfer Protein type 5	At4g22630	predicted GPI-anchored protein		0
	Lipid Transfer Protein type 5	At4g22640	predicted GPI-anchored protein		0
	Lipid Transfer Protein type 5	At5g09370	putative lipid transfer protein, predicted GPI-anchored protein		0
	Lipid Transfer Protein type 5	At5g13900	predicted GPI-anchored protein		0
	Lipid Transfer Protein type 5	At5g64080	predicted GPI-anchored protein		0
	Lipid Transfer Protein type 6	At4g22490	RCc3- like protein		0
	Lipid Transfer Protein type 6	At4g22520	putative protein		0
	Lipid Transfer Protein type 7	At3g58550	predicted GPI-anchored protein		0
	Lipid Transfer Protein type 8	At4g28395	ATA7		0
	Acyl-CoA Desaturase-like	At1g06080	delta 9 desaturase		0
	Acyl-CoA Desaturase-like	At1g06090	delta 9 desaturase, putative		0
	Acyl-CoA Desaturase-like	At1g06100	delta 9 desaturase, putative		0
	Acyl-CoA Desaturase-like	At1g06120	delta 9 desaturase, putative		0
	Acyl-CoA Desaturase-like	At1g06350	delta 9 desaturase, putative		0
	Acyl-CoA Desaturase-like	At1g06360	delta 9 desaturase, putative		0
	Acyl-CoA Desaturase-like	At2g31360	delta 9 desaturase		0
	Acyl-CoA Desaturase-like	At3g15870	putative delta 9 desaturase		0
	ATP Citrate Lyase A subunit	At1g09430	unknown protein	MomordicaCtg_5734	3	MomordicaCtg_5734	3	330	AT1G09430.1	ACLA-3 (ATP-citrate lyase A-3)	Blast_report	88	8e-19
				MomordicaCtg_7538		MomordicaCtg_7538	2	328	AT1G09430.1	ACLA-3 (ATP-citrate lyase A-3)	Blast_report	119	3e-41
				MomordicaCtg_12031		MomordicaCtg_12031	2	319	AT1G09430.1	ACLA-3 (ATP-citrate lyase A-3)	Blast_report	194	1e-50
	ATP Citrate Lyase A subunit	At1g10670	ATP citrate-lyase	MomordicaCtg_295	4	MomordicaCtg_295	31	1187	AT1G10670.2	ACLA-1 (ATP-citrate lyase A-1)	Blast_report	352	0
				MomordicaCtg_2244		MomordicaCtg_2244	20	611	AT1G10670.2	ACLA-1 (ATP-citrate lyase A-1)	Blast_report	218	2e-57
				MomordicaCtg_10163		MomordicaCtg_10163	4	451	AT1G10670.2	ACLA-1 (ATP-citrate lyase A-1)	Blast_report	81	4e-17
				MomordicaCtg_17434		MomordicaCtg_17434	2	260	AT1G10670.2	ACLA-1 (ATP-citrate lyase A-1)	Blast_report	165	7e-42
	ATP Citrate Lyase A subunit	At1g60810	ATP citrate-lyase	MomordicaCtg_10725	1	MomordicaCtg_10725	2	189	AT1G60810.1	ACLA-2 (ATP-citrate lyase A-2)	Blast_report	120	2e-28
	ATP Citrate Lyase B subunit	At3g06650	ATP citrate lyase	MomordicaCtg_1078	1	MomordicaCtg_1078	49	1832	AT3G06650.1	ACLB-1 (ATP-citrate lyase B-1)	Blast_report	610	1e-175
	ATP Citrate Lyase B subunit	At5g49460	ATP citrate lyase	MomordicaCtg_2413	3	MomordicaCtg_2413	15	1113	AT5G49460.1	ACLB-2 (ATP-citrate lyase B-2)	Blast_report	327	8e-90
				MomordicaCtg_18052		MomordicaCtg_18052	2	230	AT5G49460.1	ACLB-2 (ATP-citrate lyase B-2)	Blast_report	84	1e-17
				MomordicaCtg_1664		MomordicaCtg_1664	5	220	AT5G49460.1	ACLB-2 (ATP-citrate lyase B-2)	Blast_report	117	2e-27
	Pollen-surface Oleosin	At5g07510	glycine-rich protein		0
	Pollen-surface Oleosin	At5g07520	glycine-rich protein atGRP		0
	Pollen-surface Oleosin	At5g07530	glycine-rich protein atGRP-7		0
	Pollen-surface Oleosin	At5g07540	glycine-rich protein atGRP-6		0
	Pollen-surface Oleosin	At5g07550	glycine-rich protein PUTG1		0
	Pollen-surface Oleosin	At5g07560	oleosin-like protein		0
	Pollen-surface Oleosin	At5g07600	unknown protein		0
	Pollen-surface Oleosin	At5g61610	putative protein		0
	Acyl-CoA Thioesterase	At1g01710	acyl CoA thioesterase, putative	MomordicaCtg_9609	2	MomordicaCtg_9609	5	553	AT1G01710.1	acyl-CoA thioesterase family protein	Blast_report	153	5e-38
				MomordicaCtg_3605		MomordicaCtg_3605	9	417	AT1G01710.1	acyl-CoA thioesterase family protein	Blast_report	138	1e-33
	Acyl-CoA Thioesterase	At2g30720	hypothetical protein		0
	Acyl-CoA Thioesterase	At4g00520	putative acetyl CoA thioesterase		0
	Acyl-CoA Thioesterase	At5g48370	putative protein		0
	Malonyl-CoA Decarboxylase	At4g04320	putative malonyl-CoA decarboxylase		0
	Translocase	At1g13210	putative calcium-transporting ATPase		0
	Translocase	At1g17500	P-type ATPase, putative	MomordicaCtg_12562	1	MomordicaCtg_12562	2	262	AT1G17500.1	haloacid dehalogenase-like hydrolase family protein	Blast_report	145	7e-36
	Translocase	At1g26130	P-type transporting ATPase, putative		0
	Translocase	At1g54280	Hypothetical protein	MomordicaCtg_16093	1	MomordicaCtg_16093	3	357	AT1G54280.1	haloacid dehalogenase-like hydrolase family protein	Blast_report	81	1e-16
	Translocase	At1g59820	Hypothetical protein		0
	Translocase	At1g68710	ATPase, putative		0
	Translocase	At1g72700	putative P-type transporting ATPase	MomordicaCtg_12400	1	MomordicaCtg_12400	2	374	AT1G72700.1	haloacid dehalogenase-like hydrolase family protein	Blast_report	207	1e-54
	Translocase	At3g13900	putative ATPase		0
	Translocase	At3g25610	ATPase II, putative		0
	Translocase	At3g27870	P-type ATPase, putative		0
	Translocase	At5g04930	translocase		0
	Translocase	At5g44240	ATPase, calcium-transporting	MomordicaCtg_11671	1	MomordicaCtg_11671	2	303	AT5G44240.1	haloacid dehalogenase-like hydrolase family protein	Blast_report	187	2e-48
	Acyl-CoA Binding Protein	At1g31812	acyl-CoA binding Protein, putative	MomordicaCtg_62	1	MomordicaCtg_62	107	621	AT1G31812.1	ACBP (ACYL-COA-BINDING PROTEIN); acyl-CoA binding	Blast_report	135	2e-32
	Acyl-CoA Binding Protein	At3g05420	unknown protein	MomordicaCtg_2301	2	MomordicaCtg_2301	16	807	AT3G05420.2	ACBP4 (ACYL-COA BINDING PROTEIN 4, ACYL-COA-BINDING DOMAIN 4); acyl-CoA binding	Blast_report	392	1e-109
				MomordicaCtg_17296		MomordicaCtg_17296	2	297	AT3G05420.2	ACBP4 (ACYL-COA BINDING PROTEIN 4, ACYL-COA-BINDING DOMAIN 4); acyl-CoA binding	Blast_report	141	1e-34
	Acyl-CoA Binding Protein	At4g24230	putative protein	MomordicaCtg_13598	1	MomordicaCtg_13598	15	1027	AT4G24230.5	ACBP3 (ACYL-COA-BINDING DOMAIN 3)	Blast_report	128	5e-30
	Acyl-CoA Binding Protein	At4g27780	putative acyl-CoA binding protein		0
	Acyl-CoA Binding Protein	At5g53470	putative protein	MomordicaCtg_6816	2	MomordicaCtg_6816	2	319	AT5G53470.1	ACBP1 (ACYL-COA BINDING PROTEIN)	Blast_report	147	1e-36
				MomordicaCtg_6668		MomordicaCtg_6668	2	301	AT5G53470.1	ACBP1 (ACYL-COA BINDING PROTEIN)	Blast_report	159	3e-40
	Sec14-like Protein	At1g55840a	polyphosphoinositide binding protein, putative	MomordicaCtg_17588	0	MomordicaCtg_17588	2	254	AT1G55840.2	SEC14 cytosolic factor (SEC14) / phosphoglyceride transfer protein	Blast_report	139	3e-34
	Sec14-like Protein	At1g55840b	(alternative splice form)	MomordicaCtg_11532	0	MomordicaCtg_11532	2	232	AT1G55840.2	SEC14 cytosolic factor (SEC14) / phosphoglyceride transfer protein	Blast_report	65	9e-12
	Sec14-like Protein	At5g47730a	putative protein	MomordicaCtg_2123	0	MomordicaCtg_2123	30	1174	AT5G47730.2	SEC14 cytosolic factor, putative / polyphosphoinositide-binding protein, putative	Blast_report	350	1e-96
	Sec14-like Protein	At5g47730b	(alternative splice form)		0
	Cyclopropane Fatty Acid Synthase (activity not documented in Arabidopsis)	At3g23470	cyclopropane-fatty-acyl-phospholipid synthase, putative		0
	Cyclopropane Fatty Acid Synthase (activity not documented in Arabidopsis)	At3g23510	cyclopropane-fatty-acyl-phospholipid synthase, putative		0
	Cyclopropane Fatty Acid Synthase (activity not documented in Arabidopsis)	At3g23530	unknown protein		0
	PPT1-like Thioesterase (activity not documented in plants)	At3g60340	palmitoyl-protein thioesterase precursor - like		0
	PPT1-like Thioesterase (activity not documented in plants)	At4g17470	putative protein		0
	PPT1-like Thioesterase (activity not documented in plants)	At4g17480	putative protein		0
	PPT1-like Thioesterase (activity not documented in plants)	At4g17483	putative protein		0
	PPT1-like Thioesterase (activity not documented in plants)	At5g47330	palmitoyl-protein thioesterase precursor - like		0
	PPT1-like Thioesterase (activity not documented in plants)	At5g47340	palmitoyl-protein thioesterase precursor - like		0
	PPT1-like Thioesterase (activity not documented in plants)	At5g47350	palmitoyl-protein thioesterase precursor - like		0
	Glycerophosphoryl Diester Phosphodiesterase (activity not documented in plants)	At1g74210	putative glycerophosphodiester phosphodiesterase		0
	Glycerophosphoryl Diester Phosphodiesterase (activity not documented in plants)	At5g08030	glycerophosphodiester phosphodiesterase - like protein	MomordicaCtg_1101	2	MomordicaCtg_1101	45	1110	AT5G08030.1	glycerophosphoryl diester phosphodiesterase family protein	Blast_report	221	6e-58
				MomordicaCtg_15034		MomordicaCtg_15034	3	270	AT5G08030.1	glycerophosphoryl diester phosphodiesterase family protein	Blast_report	75	5e-15
	Phospholipid : Acyl acceptor Acyltransferase	At4g19860a	putative protein	MomordicaCtg_14953	3	MomordicaCtg_14953	5	506	AT4G19860.1	lecithin:cholesterol acyltransferase family protein / LACT family protein	Blast_report	205	3e-65
	Phospholipid : Acyl acceptor Acyltransferase	At4g19860b	(alternative splice form)	MomordicaCtg_17301	3	MomordicaCtg_17301	2	285	AT4G19860.1	lecithin:cholesterol acyltransferase family protein / LACT family protein	Blast_report	96	4e-21
				MomordicaCtg_15672		MomordicaCtg_15672	3	269	AT4G19860.1	lecithin:cholesterol acyltransferase family protein / LACT family protein	Blast_report	120	2e-28
	Phospholipid : Acyl acceptor Acyltransferase	At3g03310	unknown protein	MomordicaCtg_9105	1	MomordicaCtg_9105	5	572	AT3G03310.1	lecithin:cholesterol acyltransferase family protein / LACT family protein	Blast_report	300	5e-82
	Phospholipid : Acyl acceptor Acyltransferase	At1g04010	unknown protein	MomordicaCtg_11770	1	MomordicaCtg_11770	2	160	AT1G04010.1	phosphatidylcholine-sterol O-acyltransferase	Blast_report	85	9e-18
	¶ this protein/gene is listed twice (i.e. it is a candidate for two different activities).
